# Supplementary material for: Methyl 5-(4-acet­oxy­phen­yl)-2-(2-bromo­benzyl­idine)-7-methyl-3-oxo-2,3-di­hydro-5H-1,3-thia­zolo[3,2-a]pyrimidine-6-carboxyl­ate
Source: Acta Crystallogr Sect E Struct Rep Online. 2013 Jul 13;69(Pt 8):o1262. doi: 10.1107/S1600536813019132 (PMC3793759; doi:10.1107/S1600536813019132)
Supplement: Supplementary file 2 [file e-69-o1262-Isup2.hkl]

#
# h,k,l, Fc-squared, Fo-squared, sigma(Fo-squared) and status flag
#
data_I
_shelx_title ' nm5achh in P -1'
_shelx_refln_list_code          4
_shelx_F_calc_maximum      256.47
_exptl_crystal_F_000       536.00
_reflns_d_resolution_high  0.7829
 
loop_
 _symmetry_equiv_pos_as_xyz
 'x, y, z'
 '-x, -y, -z'
 
_cell_length_a     7.6018
_cell_length_b    11.9648
_cell_length_c    14.0877
_cell_angle_alpha 106.425
_cell_angle_beta  104.700
_cell_angle_gamma 106.296
 
_shelx_F_squared_multiplier     1.000
 
loop_
 _refln_index_h
 _refln_index_k
 _refln_index_l
 _refln_F_squared_calc
 _refln_F_squared_meas
 _refln_F_squared_sigma
 _refln_observed_status
   1   0   0     6847.26     6522.27    508.09 o
   2   0   0      260.48      214.48      6.68 o
   3   0   0      335.68      332.32      7.30 o
   4   0   0      194.40      169.65      6.37 o
   5   0   0      541.66      500.67     14.85 o
   6   0   0        0.16        0.00      5.74 o
   7   0   0      395.41      423.67     25.69 o
   8   0   0       33.48       47.19     14.68 o
  -8   1   0      169.44      166.74     18.88 o
  -7   1   0      149.48      139.27     12.05 o
  -6   1   0        0.98        6.14      5.67 o
  -5   1   0       10.22       11.35      4.62 o
  -4   1   0       82.15       68.27      5.93 o
  -3   1   0      312.20      376.92      8.27 o
  -2   1   0    21089.90    20088.49    427.68 o
  -1   1   0       67.93       19.45      7.87 o
   1   1   0     2656.83     2690.40     70.26 o
   2   1   0      176.57      199.78      4.34 o
   3   1   0       25.59       41.12      3.76 o
   4   1   0        6.31        9.99      2.81 o
   5   1   0     1007.03      950.28     24.64 o
   6   1   0       13.59       14.59      6.27 o
   7   1   0       31.36       31.98     11.01 o
   8   1   0      188.71      179.85     22.55 o
  -9   2   0      126.07      128.46     19.93 o
  -8   2   0        5.05        0.00     12.06 o
  -7   2   0       92.56       85.34     12.58 o
  -6   2   0        5.13        8.52      7.34 o
  -5   2   0        6.28        1.05      4.45 o
  -4   2   0      843.91      932.77     22.06 o
  -3   2   0     5182.88     5735.92    105.84 o
  -2   2   0    65775.06    49931.99   1476.26 o
  -1   2   0     5447.19     5939.81    132.24 o
   0   2   0      339.64      345.81      7.79 o
   1   2   0     5338.24     5724.32     84.66 o
   2   2   0      167.83      134.23      8.91 o
   3   2   0     2260.81     2078.49     60.82 o
   4   2   0      102.51      144.19     11.54 o
   5   2   0       61.41       75.51      9.96 o
   6   2   0       39.14       51.39     10.49 o
   7   2   0      201.47      198.20     19.93 o
   8   2   0        2.19        2.62     16.78 o
  -9   3   0       81.37       85.47     16.78 o
  -8   3   0       40.81       30.43      9.18 o
  -7   3   0      122.36      118.75     12.32 o
  -6   3   0        8.25       25.96      5.77 o
  -5   3   0       20.87       28.66      5.29 o
  -4   3   0     4675.29     4841.07     91.74 o
  -3   3   0      191.90      175.16     15.70 o
  -2   3   0     5847.37     6296.37     99.83 o
  -1   3   0     3671.14     3845.52     44.28 o
   0   3   0      174.93      211.05      6.30 o
   1   3   0     1495.28     1503.32     23.89 o
   2   3   0     2150.03     2254.15     63.97 o
   3   3   0     1374.44     1259.99     41.42 o
   4   3   0      339.80      302.55     17.30 o
   5   3   0      473.85      471.38     24.12 o
   6   3   0      234.06      278.43     20.97 o
   7   3   0       23.30        5.24     13.11 o
  -9   4   0        0.24        3.15     15.21 o
  -8   4   0       13.88       29.68      9.18 o
  -7   4   0      117.54      132.80     11.42 o
  -6   4   0       67.38       90.07     12.32 o
  -5   4   0     1618.15     1650.75     36.62 o
  -4   4   0    10211.30    11149.96    203.68 o
  -3   4   0     4552.36     4767.12    131.92 o
  -2   4   0      302.98      276.27      4.62 o
  -1   4   0     2198.41     2350.92     36.17 o
   0   4   0     2097.59     2021.37     32.29 o
   1   4   0      324.14      296.78      6.93 o
   2   4   0       68.15       79.77      4.75 o
   3   4   0      237.10      196.63     13.63 o
   4   4   0      297.42      269.51     17.30 o
   5   4   0      177.85      161.50     15.73 o
   6   4   0       45.01       50.86     12.58 o
   7   4   0       13.30        3.15     15.73 o
  -9   5   0      283.73      313.12     31.72 o
  -8   5   0        0.20        3.24     13.90 o
  -7   5   0       57.36       74.16      8.57 o
  -6   5   0     2930.09     3035.62     62.78 o
  -5   5   0       26.82       20.45      5.41 o
  -4   5   0     1182.31     1138.65     26.13 o
  -3   5   0       65.24       54.62      3.39 o
  -2   5   0      957.94      950.72     14.21 o
  -1   5   0      297.42      296.16      8.94 o
   0   5   0      636.32      608.12     15.01 o
   1   5   0     5653.40     6169.05     92.93 o
   2   5   0     1684.21     1674.37     30.62 o
   3   5   0      248.92      247.49     15.21 o
   4   5   0      128.05      117.45     13.63 o
   5   5   0        3.18        6.29      9.44 o
   6   5   0      270.02      262.17     22.55 o
  -9   6   0       14.55       29.56     11.59 o
  -8   6   0      188.29      195.38     15.22 o
  -7   6   0       37.93       57.69     10.75 o
  -6   6   0      197.31      245.12     11.54 o
  -5   6   0      579.09      616.78     17.89 o
  -4   6   0      373.34      338.17     11.44 o
  -3   6   0     1418.12     1528.88     25.72 o
  -2   6   0      159.18      143.86      5.27 o
  -1   6   0     1574.92     1591.24     33.27 o
   0   6   0       99.79      100.68     15.21 o
   1   6   0       12.29        4.19      3.71 o
   2   6   0       26.03       32.07      3.17 o
   3   6   0      236.37      249.06     17.30 o
   4   6   0        6.86        0.00      9.44 o
   5   6   0       72.60       66.59     13.63 o
   6   6   0      311.24      341.87     27.79 o
  -9   7   0        9.38       12.90     11.82 o
  -8   7   0      170.26      209.02     15.75 o
  -7   7   0       29.89       39.07      7.66 o
  -6   7   0      604.54      538.96     36.18 o
  -5   7   0       10.29       17.25      5.14 o
  -4   7   0      462.43      467.62     11.04 o
  -3   7   0      507.60      461.61     13.46 o
  -2   7   0      128.56      150.66      7.46 o
  -1   7   0     3067.15     2990.25     58.86 o
   0   7   0      819.51      798.70     16.45 o
   1   7   0      158.93      161.06      8.71 o
   2   7   0        2.58        4.33      3.80 o
   3   7   0       26.06       37.23      9.44 o
   4   7   0     1221.92     1215.95     46.67 o
   5   7   0        0.51        0.00     12.58 o
  -9   8   0        2.37        7.07     12.47 o
  -8   8   0      112.56      151.32     14.42 o
  -7   8   0       17.25       26.63      7.76 o
  -6   8   0       70.19       72.28      7.93 o
  -5   8   0      249.29      266.44     11.93 o
  -4   8   0       82.84       87.73      5.50 o
  -3   8   0     1173.92     1128.50     26.32 o
  -2   8   0        3.69        6.04      4.11 o
  -1   8   0       95.71       92.50      5.99 o
   0   8   0       64.27       64.13      5.48 o
   1   8   0       33.21       29.65      5.93 o
   2   8   0      864.26      821.87     17.12 o
   3   8   0       52.35       63.97     11.54 o
   4   8   0      547.51      514.90     29.36 o
   5   8   0       95.60       85.99     16.78 o
  -9   9   0       65.35       58.14     13.35 o
  -8   9   0       20.32       38.54     10.38 o
  -7   9   0       18.20       15.43      8.24 o
  -6   9   0       43.25       46.30     14.68 o
  -5   9   0      184.66      172.00     10.94 o
  -4   9   0       27.35       29.13      7.08 o
  -3   9   0     1454.44     1400.25     32.36 o
  -2   9   0      914.18      898.25     23.37 o
  -1   9   0        5.90        7.27      4.15 o
   0   9   0      173.61      185.92      8.94 o
   1   9   0        7.39        0.00      6.27 o
   2   9   0     1050.83      993.63     38.28 o
   3   9   0      113.93      189.29     19.40 o
   4   9   0       10.98        0.00     14.68 o
  -8  10   0       77.91       84.02     11.80 o
  -7  10   0       23.89       21.53      9.02 o
  -6  10   0       21.65       31.20      7.81 o
  -5  10   0     1391.78     1369.44     33.37 o
  -4  10   0        1.15        3.87      5.80 o
  -3  10   0       27.83       21.50      5.40 o
  -2  10   0      131.16      115.78      8.94 o
  -1  10   0        8.30        9.87      4.86 o
   0  10   0     1580.51     1626.55     30.96 o
   1  10   0       23.14       21.21      5.92 o
   2  10   0      443.42      459.64     24.64 o
   3  10   0      363.21      323.52     26.22 o
  -8  11   0       52.65       78.13     21.50 o
  -7  11   0      355.17      307.79     32.51 o
  -6  11   0        0.04       26.22     15.21 o
  -5  11   0       22.94       41.99      7.69 o
  -4  11   0      118.30      132.46     10.67 o
  -3  11   0       56.02       66.78      7.76 o
  -2  11   0        6.53        6.73      5.44 o
  -1  11   0       16.44       22.55      6.23 o
   0  11   0      686.42      644.49     17.24 o
   1  11   0      290.80      307.89     17.57 o
   2  11   0      298.10      351.67     57.94 o
   3  11   0      126.80      106.83     13.37 o
  -7  12   0      162.15      123.74     22.55 o
  -6  12   0       43.55       51.91     17.83 o
  -5  12   0       63.78       91.51     12.58 o
  -4  12   0        1.92        0.00      7.22 o
  -3  12   0       46.08       42.93      8.02 o
  -2  12   0     2360.13     2360.56     42.12 o
  -1  12   0       33.02       39.22      7.25 o
   0  12   0      328.07      329.54     17.61 o
   1  12   0      731.94      752.62     25.55 o
   2  12   0       35.26        3.85     11.67 o
  -7  13   0       80.61       77.60     22.02 o
  -6  13   0       30.66       18.88     18.88 o
  -5  13   0        0.39        6.87      9.21 o
  -4  13   0      281.72      244.49     18.09 o
  -3  13   0       13.61        6.81      8.81 o
  -2  13   0      107.90      117.86     20.45 o
  -1  13   0      363.61      378.38     31.20 o
   0  13   0      378.99      415.28     26.74 o
  -5  14   0       25.36       34.61     19.93 o
  -4  14   0      555.67      488.32     26.74 o
  -3  14   0      329.89      296.74     18.64 o
  -2  14   0      208.14      211.67     21.76 o
  -1  14   0      541.56      556.22     24.68 o
   1 -14   1       11.66        5.06     10.94 o
   2 -14   1       31.68       45.32     11.25 o
   3 -14   1      333.60      360.57     19.20 o
   4 -14   1      119.44      140.81     13.73 o
   5 -14   1       83.91      113.26     22.02 o
   6 -14   1       89.66       73.41     20.97 o
  -1 -13   1      223.08      201.42     16.35 o
   0 -13   1        7.33       11.54      9.64 o
   1 -13   1      123.14      113.38      9.81 o
   2 -13   1       17.98       18.26     13.37 o
   3 -13   1      724.56      749.71     27.79 o
   4 -13   1      610.93      623.33     31.46 o
   5 -13   1        5.42        0.00     17.83 o
   6 -13   1       38.93       60.30     18.35 o
   7 -13   1       50.70       65.54     21.50 o
  -2 -12   1       34.05       22.64     11.85 o
  -1 -12   1        8.36       23.80     19.14 o
   0 -12   1      101.81      108.80      8.87 o
   1 -12   1      143.56      172.15     15.04 o
   2 -12   1       31.83       49.41      7.02 o
   3 -12   1      273.42      274.45     14.35 o
   4 -12   1      417.69      384.05     15.88 o
   5 -12   1        6.51        5.90     11.27 o
   6 -12   1       90.54      123.22     19.93 o
   7 -12   1        0.56        2.62     18.88 o
  -3 -11   1      231.54      249.06     25.17 o
  -2 -11   1        5.41       15.73     13.63 o
  -1 -11   1        2.29        0.23      6.54 o
   0 -11   1      178.00      188.17     11.39 o
   1 -11   1     2924.54     2986.16     50.70 o
   2 -11   1     1828.96     1819.87     41.43 o
   3 -11   1       49.66       46.77      7.08 o
   4 -11   1        0.81       11.16     11.27 o
   5 -11   1      152.43      159.76     13.37 o
   6 -11   1      253.99      247.83     15.70 o
   7 -11   1       66.17       53.19     10.94 o
   8 -11   1      323.67      421.05     36.70 o
  -4 -10   1        4.01        0.00     16.25 o
  -3 -10   1      100.10      113.78     16.78 o
  -2 -10   1      184.70      200.82     19.93 o
  -1 -10   1      790.42      762.73     22.24 o
   0 -10   1       25.98       31.37      5.43 o
   1 -10   1      390.76      392.18     12.14 o
   2 -10   1      860.33      852.62     27.00 o
   3 -10   1      360.29      370.73     18.61 o
   4 -10   1       21.03       23.50      5.72 o
   5 -10   1       25.84       38.06      7.55 o
   6 -10   1      361.68      388.12     16.96 o
   7 -10   1        7.23       22.65      9.30 o
   8 -10   1       61.67       61.95     26.22 o
  -4  -9   1        9.62       34.61     14.16 o
  -3  -9   1        0.68        0.52     11.54 o
  -2  -9   1      115.58      112.99      7.49 o
  -1  -9   1     1893.17     1954.37     42.79 o
   0  -9   1     2363.48     2340.52     40.25 o
   1  -9   1        0.94        9.51      8.65 o
   2  -9   1        2.61        3.34      4.75 o
   3  -9   1      165.42      141.83     13.11 o
   4  -9   1      858.25      828.45     21.50 o
   5  -9   1      206.78      169.78     11.46 o
   6  -9   1      452.83      441.95     17.24 o
   7  -9   1      119.55       96.36     10.56 o
   8  -9   1      468.60      473.13     21.67 o
  -5  -8   1       93.83      101.20     17.83 o
  -4  -8   1       12.59       53.48     12.58 o
  -3  -8   1      484.10      456.18     25.69 o
  -2  -8   1        2.15        2.07      4.72 o
  -1  -8   1     1367.43     1427.35     32.40 o
   0  -8   1     1057.17     1095.77     26.51 o
   1  -8   1      489.77      450.58     14.33 o
   2  -8   1       69.79       77.00      6.67 o
   3  -8   1      166.68      178.16      8.33 o
   4  -8   1     2616.00     2636.84     53.13 o
   5  -8   1       52.94       62.18      7.87 o
   6  -8   1       48.45       55.77     18.61 o
   7  -8   1        0.07        0.00     22.55 o
   8  -8   1      227.14      208.75     22.02 o
   9  -8   1        2.93       16.03     12.58 o
  -6  -7   1        3.87        0.00     15.21 o
  -5  -7   1      109.74      105.92     16.78 o
  -4  -7   1       47.13       40.37     11.54 o
  -3  -7   1     1247.92     1217.00     44.57 o
  -2  -7   1     1102.74     1096.16     20.54 o
  -1  -7   1      201.43      186.70     14.94 o
   0  -7   1      116.87      107.18      7.97 o
   1  -7   1     1095.86     1101.26     25.14 o
   2  -7   1     1838.48     1893.95     39.19 o
   3  -7   1       93.72      116.99      5.20 o
   4  -7   1      203.90      185.97      9.30 o
   5  -7   1       12.44       18.11      7.60 o
   6  -7   1     2071.02     2069.49     46.34 o
   7  -7   1      107.16       96.18      9.95 o
   8  -7   1       67.98       73.14     11.19 o
   9  -7   1       52.87       75.64     13.35 o
  -6  -6   1        1.41        0.00     13.11 o
  -5  -6   1      943.86      915.50     39.85 o
  -4  -6   1      103.92       89.66     12.58 o
  -3  -6   1      839.95      844.88     20.02 o
  -2  -6   1     1500.79     1457.06     25.19 o
  -1  -6   1      965.47     1016.01     23.32 o
   0  -6   1      737.80      847.86     28.84 o
   1  -6   1      296.71      388.48     11.33 o
   2  -6   1    10242.06    10950.73    197.61 o
   3  -6   1     1109.83      999.01     15.24 o
   4  -6   1       18.21       38.54      5.03 o
   5  -6   1      189.62      191.80     18.61 o
   6  -6   1      255.30      233.38     13.63 o
   7  -6   1      225.73      271.03     33.03 o
   8  -6   1        3.49       17.47     12.32 o
   9  -6   1       23.86       45.20     12.22 o
  -7  -5   1        9.97       22.55     15.21 o
  -6  -5   1        1.91        0.00     12.06 o
  -5  -5   1       12.32       10.49     10.49 o
  -4  -5   1      422.38      439.40     23.07 o
  -3  -5   1      415.42      404.27     19.93 o
  -2  -5   1      268.09      293.61      7.90 o
  -1  -5   1       91.87       95.68      5.67 o
   0  -5   1     5550.15     5767.24    152.06 o
   1  -5   1        5.95        3.61      1.82 o
   2  -5   1      104.67      137.68      5.00 o
   3  -5   1      258.12      313.46      7.53 o
   4  -5   1     5505.07     5683.97     85.82 o
   5  -5   1      255.36      265.69     11.84 o
   6  -5   1      148.52      132.08      9.82 o
   7  -5   1       22.49       13.49      7.05 o
   8  -5   1       88.09       91.55     10.90 o
   9  -5   1      248.77      278.95     26.74 o
  -7  -4   1       52.32       48.76     14.16 o
  -6  -4   1       47.08       39.33     12.06 o
  -5  -4   1      310.57      328.24     21.50 o
  -4  -4   1      956.19      932.80     35.66 o
  -3  -4   1       42.28       49.29      8.39 o
  -2  -4   1     3138.27     3173.31     49.10 o
  -1  -4   1     3082.85     3422.82     52.77 o
   0  -4   1     6195.81     6544.84    120.50 o
   1  -4   1     5686.01     5888.35     86.93 o
   2  -4   1      185.07      247.61      4.27 o
   3  -4   1      193.80      184.59      5.93 o
   4  -4   1      504.02      609.67     12.55 o
   5  -4   1      803.95      769.64     20.89 o
   6  -4   1        3.55        4.16      5.79 o
   7  -4   1      352.89      321.99     15.38 o
   8  -4   1        2.87       13.17     14.68 o
   9  -4   1        0.45        0.00     15.21 o
  -7  -3   1        3.90        0.00     12.58 o
  -6  -3   1       69.01       58.20     12.58 o
  -5  -3   1       22.57        3.15      8.39 o
  -4  -3   1       21.21       12.58      6.29 o
  -3  -3   1     1418.09     1511.81     24.73 o
  -2  -3   1     3314.65     3620.22     55.07 o
  -1  -3   1     3935.46     4181.85     77.49 o
   0  -3   1      840.18      946.32     19.65 o
   1  -3   1      788.44      916.85     11.70 o
   2  -3   1    13496.66    14852.41    370.46 o
   3  -3   1      116.48      102.13     10.75 o
   4  -3   1      186.19      204.35      8.50 o
   5  -3   1       41.68       42.75      5.37 o
   6  -3   1      911.18      950.45     25.40 o
   7  -3   1       37.65       47.26      8.29 o
   8  -3   1       81.66       69.74     13.63 o
   9  -3   1       41.30       28.84     17.30 o
  -8  -2   1       10.61       26.22     14.68 o
  -7  -2   1       75.05       59.78     13.63 o
  -6  -2   1      378.42      367.04     22.02 o
  -5  -2   1       42.80       56.95      4.19 o
  -4  -2   1      771.88      798.21     16.87 o
  -3  -2   1        1.24        6.67      1.97 o
  -2  -2   1     1612.86     1581.89     21.44 o
  -1  -2   1    14546.53    14739.00    285.06 o
   0  -2   1      966.43      919.98     19.66 o
   1  -2   1     2301.64     2428.57     28.34 o
   2  -2   1      289.31      235.02      4.96 o
   3  -2   1      996.31      948.91     21.76 o
   4  -2   1     1134.73     1112.15     25.21 o
   5  -2   1      147.75      157.05      8.88 o
   6  -2   1        1.21        7.14      5.74 o
   7  -2   1        6.46        0.32      9.96 o
   8  -2   1       70.46       68.69     15.21 o
  -8  -1   1       13.00       50.34     14.68 o
  -7  -1   1        9.55       16.25     11.54 o
  -6  -1   1        3.38       13.18      6.03 o
  -5  -1   1      150.59      186.87      9.03 o
  -4  -1   1     3075.91     3271.87     51.22 o
  -3  -1   1     5176.70     5715.14     85.76 o
  -2  -1   1     3279.05     3419.85     65.89 o
  -1  -1   1     9597.18     9956.66    245.71 o
   1  -1   1      485.62      466.92      7.08 o
   2  -1   1       51.47       29.79      2.12 o
   3  -1   1       43.34       36.67      4.58 o
   4  -1   1     1360.77     1308.09     28.52 o
   5  -1   1        3.47        7.57      4.62 o
   6  -1   1      301.01      280.18     15.47 o
   7  -1   1        1.04        0.00      9.96 o
   8  -1   1      266.61      262.70     24.64 o
  -8   0   1       96.12      120.07     16.78 o
  -7   0   1       53.57       46.74      8.34 o
  -6   0   1      189.32      207.88     11.30 o
  -5   0   1      606.00      608.05     16.95 o
  -4   0   1      140.96      112.02      8.39 o
  -3   0   1     2169.51     2051.25     33.00 o
  -2   0   1      257.02      259.76      5.63 o
  -1   0   1       35.35       36.00      1.53 o
   1   0   1      667.06      561.38      9.35 o
   2   0   1     1162.78     1146.90     18.43 o
   3   0   1     1271.30     1392.97     22.85 o
   4   0   1       34.09       48.81      5.57 o
   5   0   1       32.60       31.82      5.00 o
   6   0   1       33.52       56.77     13.37 o
   7   0   1      519.39      554.75     29.36 o
   8   0   1        3.06        1.05     14.68 o
  -9   1   1       45.50       26.74     16.25 o
  -8   1   1        6.18       23.07     12.58 o
  -7   1   1       59.90       74.07      8.81 o
  -6   1   1     1100.83     1103.21     27.41 o
  -5   1   1     1372.94     1318.61     99.63 o
  -4   1   1      479.92      514.29     14.27 o
  -3   1   1       20.70       33.52      4.98 o
  -2   1   1      108.92       65.64      2.42 o
  -1   1   1     1947.54     2040.96     23.34 o
   0   1   1      572.00      519.84     15.91 o
   1   1   1     2886.56     3077.21     56.91 o
   2   1   1     1938.88     2074.82     57.68 o
   3   1   1     3197.89     3298.11     90.71 o
   4   1   1      107.29      100.67      9.96 o
   5   1   1       66.58       71.31      9.96 o
   6   1   1      979.57      955.35     38.28 o
   7   1   1      465.69      493.41     28.31 o
   8   1   1      111.31       80.75     17.83 o
  -9   2   1        5.09        0.00     15.21 o
  -8   2   1       43.50       26.95     10.49 o
  -7   2   1      618.74      630.96     40.90 o
  -6   2   1       92.89      103.75      8.53 o
  -5   2   1      669.72      664.04     18.35 o
  -4   2   1        6.23        9.85      4.19 o
  -3   2   1      206.15      296.68      9.03 o
  -2   2   1     3727.28     3940.38     45.55 o
  -1   2   1     3641.06     3906.27     75.08 o
   0   2   1     1332.27     1408.10     16.93 o
   1   2   1      220.65      205.25      6.48 o
   2   2   1     1272.61     1271.53     38.28 o
   3   2   1       55.12       75.51      8.39 o
   4   2   1      762.59      729.36     28.31 o
   5   2   1      501.91      556.33     26.22 o
   6   2   1      304.78      307.26     20.97 o
   7   2   1      280.74      265.84     22.55 o
  -9   3   1       11.14        0.00     15.21 o
  -8   3   1      431.05      454.84     24.12 o
  -7   3   1      642.42      634.29     20.93 o
  -6   3   1        0.10        6.82      5.24 o
  -5   3   1      274.64      215.22     10.30 o
  -4   3   1      776.68      794.75     19.18 o
  -3   3   1     1368.37     1327.96     29.21 o
  -2   3   1      562.92      483.29      7.41 o
  -1   3   1       46.08       65.14      1.93 o
   0   3   1     3637.79     3814.77     49.55 o
   1   3   1     1111.42     1233.75     19.93 o
   2   3   1      481.68      462.47     18.88 o
   3   3   1      327.24      332.96     17.30 o
   4   3   1     2021.54     1981.49     61.35 o
   5   3   1     1331.65     1319.24     46.67 o
   6   3   1      314.80      304.12     23.07 o
   7   3   1        4.81       12.58     14.68 o
  -9   4   1      176.11      215.56     34.61 o
  -8   4   1        4.33        2.38      8.06 o
  -7   4   1       70.80       83.95      9.41 o
  -6   4   1        1.00        0.00      4.91 o
  -5   4   1       86.73       85.12      7.39 o
  -4   4   1     2072.39     2229.55     45.12 o
  -3   4   1      193.61      152.14      4.16 o
  -2   4   1      621.95      592.72      9.08 o
  -1   4   1      602.07      576.16     13.66 o
   0   4   1      761.60      746.36     11.86 o
   1   4   1      303.09      308.88      6.88 o
   2   4   1     2140.29     2087.41     60.82 o
   3   4   1      280.97      272.13     15.73 o
   4   4   1      536.54      448.84     22.55 o
   5   4   1      353.74      343.44     22.02 o
   6   4   1       63.24       36.70     13.63 o
   7   4   1        9.66       19.93     15.73 o
  -9   5   1      258.02      281.26     27.79 o
  -8   5   1        5.53        9.55     10.75 o
  -7   5   1      468.70      501.45     18.22 o
  -6   5   1       24.45       39.82      6.42 o
  -5   5   1       29.37       30.43      5.14 o
  -4   5   1      276.20      282.21     11.01 o
  -3   5   1      128.10      153.23      5.22 o
  -2   5   1     1535.49     1471.89     23.96 o
  -1   5   1      575.70      597.29     19.02 o
   0   5   1      147.79      126.74      5.13 o
   1   5   1      315.92      317.84      7.84 o
   2   5   1     2010.76     1887.63     57.15 o
   3   5   1     2486.20     2492.20     74.46 o
   4   5   1     2242.27     2181.26     68.69 o
   5   5   1       97.95       88.09     14.16 o
   6   5   1        0.69       19.40     13.11 o
  -9   6   1       97.68      104.33     13.35 o
  -8   6   1       39.84       36.91      9.45 o
  -7   6   1        1.08        6.78     13.90 o
  -6   6   1     2347.86     2345.55     50.54 o
  -5   6   1      192.45      208.57     13.37 o
  -4   6   1     1162.57     1143.96     22.65 o
  -3   6   1       87.33       78.50      3.41 o
  -2   6   1      445.03      445.44      9.46 o
  -1   6   1      933.73      864.89     16.36 o
   0   6   1     1972.33     2073.30     34.20 o
   1   6   1      791.52      751.55     18.49 o
   2   6   1     2179.06     1910.22    216.55 o
   3   6   1      568.48      540.07     25.69 o
   4   6   1      440.61      376.48     22.02 o
   5   6   1      213.92      217.08     20.45 o
   6   6   1       69.49       66.59     17.83 o
  -9   7   1       71.82       66.93     12.58 o
  -8   7   1      233.09      233.96     15.75 o
  -7   7   1       38.40       35.68      7.76 o
  -6   7   1      872.90      875.83     23.93 o
  -5   7   1        6.09        6.55      4.65 o
  -4   7   1       32.48       33.85      3.59 o
  -3   7   1       12.26       26.43      3.10 o
  -2   7   1      152.73      164.23      6.16 o
  -1   7   1       15.05       23.26      3.31 o
   0   7   1     2585.47     2558.07     41.86 o
   1   7   1     1309.80     1389.10     30.75 o
   2   7   1     1144.58     1031.90     25.83 o
   3   7   1       56.70       35.13     10.49 o
   4   7   1       14.61       12.06     11.54 o
   5   7   1        3.07        3.15     13.63 o
  -9   8   1      209.11      226.16     40.64 o
  -8   8   1      114.60       86.41     10.94 o
  -7   8   1       58.02      102.37     13.11 o
  -6   8   1      285.81      293.05     13.39 o
  -5   8   1      490.25      521.52     16.19 o
  -4   8   1       16.53       23.44      7.34 o
  -3   8   1      553.31      576.26     17.05 o
  -2   8   1      526.73      490.61     15.36 o
  -1   8   1     1008.09      911.76     18.26 o
   0   8   1     1300.44     1287.02     24.30 o
   1   8   1      467.49      444.30     12.29 o
   2   8   1      330.01      381.72     20.45 o
   3   8   1      133.49      126.89     15.21 o
   4   8   1      117.29      127.42     17.30 o
   5   8   1       93.17      102.25     17.83 o
  -9   9   1       44.78       48.24     22.02 o
  -8   9   1       81.41       64.19     11.05 o
  -7   9   1       25.73       48.25     15.73 o
  -6   9   1      134.19      115.66     11.09 o
  -5   9   1       43.25       55.68      5.54 o
  -4   9   1       44.35       63.36      7.27 o
  -3   9   1       85.20       67.26      6.67 o
  -2   9   1     1372.98     1334.87     24.84 o
  -1   9   1      101.09      100.45      6.83 o
   0   9   1      772.20      718.14     16.74 o
   1   9   1      484.91      474.05     13.41 o
   2   9   1      177.65      195.25     13.53 o
   3   9   1      135.64      134.23     17.30 o
   4   9   1      266.89      324.04     27.27 o
  -8  10   1       51.14       30.94     19.40 o
  -7  10   1       18.82        3.67     15.73 o
  -6  10   1      123.76      138.52     12.08 o
  -5  10   1       61.04       77.97      7.94 o
  -4  10   1      101.52       89.18      8.92 o
  -3  10   1      389.31      370.35     14.44 o
  -2  10   1     1182.05     1209.27     23.67 o
  -1  10   1      794.70      793.02     18.14 o
   0  10   1      612.08      469.40     17.01 o
   1  10   1      607.99      635.69     17.04 o
   2  10   1      433.70      434.20     18.54 o
   3  10   1      108.07       90.31     11.85 o
  -8  11   1        0.72       32.51     20.45 o
  -7  11   1       61.20       31.98     17.30 o
  -6  11   1        0.28        8.91     14.68 o
  -5  11   1       21.22       25.77      9.96 o
  -4  11   1      734.49      728.69     22.54 o
  -3  11   1        7.16       17.87      6.67 o
  -2  11   1       41.57       34.29      6.08 o
  -1  11   1      326.23      343.37     12.47 o
   0  11   1       73.01       69.39      7.42 o
   1  11   1       97.37      124.06     28.84 o
   2  11   1      427.92      437.33     20.72 o
  -7  12   1      111.81      136.85     23.07 o
  -6  12   1        2.35       13.63     16.78 o
  -5  12   1       54.99       49.97      9.21 o
  -4  12   1        5.12       22.28      8.02 o
  -3  12   1      452.15      475.59     18.64 o
  -2  12   1        4.70        9.27     17.30 o
  -1  12   1      334.39      357.32     18.61 o
   0  12   1      276.65      320.90     23.60 o
   1  12   1      169.85      165.84     14.07 o
  -7  13   1        1.78       26.74     19.93 o
  -6  13   1       10.66       46.67     18.88 o
  -5  13   1       35.73       39.70      9.68 o
  -4  13   1       69.04       68.06     10.56 o
  -3  13   1      284.72      292.73     16.67 o
  -2  13   1      164.54      180.47     20.71 o
  -1  13   1      213.34      225.04     16.95 o
   0  13   1      404.61      467.19     29.36 o
  -5  14   1      188.46      237.60     37.75 o
  -4  14   1      127.18      124.14     13.39 o
  -3  14   1      187.92      231.87     25.43 o
  -2  14   1      128.49      117.95     13.67 o
   3 -15   2       45.84       58.33     14.68 o
   0 -14   2      315.20      342.40     28.84 o
   1 -14   2       81.60       92.73     11.97 o
   2 -14   2      174.38      157.66     13.19 o
   3 -14   2       21.93       24.63     18.88 o
   4 -14   2       15.87       29.89     18.35 o
   5 -14   2       37.14       35.13     19.40 o
   6 -14   2       76.66       56.10     20.45 o
  -1 -13   2        8.17       11.45     10.68 o
   0 -13   2      500.66      545.87     18.26 o
   1 -13   2      170.89      207.99     11.58 o
   2 -13   2       44.14       57.18      8.15 o
   3 -13   2      196.84      185.82     27.27 o
   4 -13   2       43.45       39.81      8.29 o
   5 -13   2      147.28      212.36     27.79 o
   6 -13   2        0.02        8.91     16.25 o
   7 -13   2        1.11       18.35     21.50 o
  -2 -12   2      497.59      379.62     29.89 o
  -1 -12   2       54.45       52.28      7.25 o
   0 -12   2      252.05      272.34     12.78 o
   1 -12   2       63.03       59.27      7.25 o
   2 -12   2      509.89      494.27     18.26 o
   3 -12   2       91.95      105.01     10.07 o
   4 -12   2       66.25       62.34      7.94 o
   5 -12   2      116.55      103.82     18.35 o
   6 -12   2        2.26       27.79     16.78 o
   7 -12   2       94.27      109.59     22.55 o
  -3 -11   2       21.35       35.66     16.25 o
  -2 -11   2      546.76      578.87     31.98 o
  -1 -11   2      525.37      563.14     29.36 o
   0 -11   2      203.15      191.59     10.80 o
   1 -11   2      588.50      584.83     24.64 o
   2 -11   2       12.32       14.26     12.58 o
   3 -11   2      876.63      884.28     23.86 o
   4 -11   2       71.06       63.32      7.22 o
   5 -11   2        0.58        0.00     13.11 o
   6 -11   2      102.53      135.54     24.38 o
   7 -11   2       31.52       22.87     10.45 o
   8 -11   2       25.94       36.16     12.41 o
  -4 -10   2      510.01      480.30     31.98 o
  -3 -10   2       72.50       67.64     15.21 o
  -2 -10   2      257.08      302.29     27.37 o
  -1 -10   2       32.38       50.46     14.68 o
   0 -10   2      892.72      862.00     33.30 o
   1 -10   2        7.16        8.59     12.06 o
   2 -10   2      945.24      910.88     23.93 o
   3 -10   2      425.66      370.93     45.09 o
   4 -10   2      278.56      257.74     11.04 o
   5 -10   2      100.04      106.53     10.36 o
   6 -10   2       12.58       18.29      8.19 o
   7 -10   2      410.72      418.41     19.52 o
   8 -10   2      866.02      876.03     29.86 o
  -5  -9   2        9.38        0.00     16.78 o
  -4  -9   2      356.10      405.84     28.31 o
  -3  -9   2       77.23       69.74     13.11 o
  -2  -9   2      248.59      215.86     10.23 o
  -1  -9   2       22.84       14.32      6.11 o
   0  -9   2      362.11      362.87     14.45 o
   1  -9   2     3005.11     2959.16     59.94 o
   2  -9   2       54.14       69.51      8.39 o
   3  -9   2       25.59       12.42      4.17 o
   4  -9   2        3.24        3.29      3.62 o
   5  -9   2       27.62       31.65      7.39 o
   6  -9   2      150.61      140.46     11.57 o
   7  -9   2      102.35      113.55     11.05 o
   8  -9   2      669.14      675.88     25.81 o
  -5  -8   2       11.25       39.33     14.16 o
  -4  -8   2      149.14      160.45     17.83 o
  -3  -8   2      538.66      524.10     16.50 o
  -2  -8   2      923.36      833.78     17.85 o
  -1  -8   2     1082.63      976.02     49.03 o
   0  -8   2      241.49      235.95     15.21 o
   1  -8   2     1083.22     1026.05     36.70 o
   2  -8   2      259.83      255.43      9.69 o
   3  -8   2      117.53       99.85      9.44 o
   4  -8   2       31.34       33.24      6.04 o
   5  -8   2     1107.29     1072.39     27.40 o
   6  -8   2     2049.93     2196.15     90.19 o
   7  -8   2      129.04      168.14     27.00 o
   8  -8   2       51.84       50.00     11.05 o
  -6  -7   2       62.36       53.48     16.78 o
  -5  -7   2       75.76       88.61     15.21 o
  -4  -7   2      147.84      144.19     17.83 o
  -3  -7   2      213.03      172.08      9.79 o
  -2  -7   2      370.53      351.48     10.96 o
  -1  -7   2     2418.33     2369.69     48.73 o
   0  -7   2       10.14        7.87      5.77 o
   1  -7   2        8.49        1.68      4.72 o
   2  -7   2     1415.25     1407.81     38.01 o
   3  -7   2       71.74       66.67      5.70 o
   4  -7   2      246.69      236.66     10.71 o
   5  -7   2      212.86      220.87      7.66 o
   6  -7   2      814.32      830.90     24.11 o
   7  -7   2       41.05       71.76      9.03 o
   8  -7   2        1.14        3.25      9.45 o
   9  -7   2       80.61       70.48     31.20 o
  -6  -6   2       84.09       57.15     15.73 o
  -5  -6   2       39.94       56.63     13.63 o
  -4  -6   2       23.98       29.89      9.96 o
  -3  -6   2     1378.89     1289.95     28.95 o
  -2  -6   2      414.84      453.26     16.52 o
  -1  -6   2      867.89      858.53     20.89 o
   0  -6   2     1064.98      983.67     32.51 o
   1  -6   2      264.42      262.17     14.16 o
   2  -6   2       21.77       26.99      3.40 o
   3  -6   2     1288.33     1240.15     21.39 o
   4  -6   2     4633.17     4772.34     73.11 o
   5  -6   2       56.42       62.40      5.03 o
   6  -6   2      556.81      538.21     18.22 o
   7  -6   2       21.21       22.98      7.54 o
   8  -6   2       20.21       33.77      9.57 o
   9  -6   2       61.28       82.30     13.21 o
  -7  -5   2       30.70        0.00     14.68 o
  -6  -5   2       37.66       29.36     13.63 o
  -5  -5   2        1.84       14.16      9.96 o
  -4  -5   2     1019.61     1043.44     39.85 o
  -3  -5   2      911.29      881.40     16.76 o
  -2  -5   2      998.63      983.41     23.60 o
  -1  -5   2     1937.11     1987.26     55.58 o
   0  -5   2     3000.11     3471.67     94.38 o
   1  -5   2      139.53      141.05      9.44 o
   2  -5   2      733.43      596.33     11.22 o
   3  -5   2     2454.91     2657.08     41.83 o
   4  -5   2     1266.90     1165.97     31.18 o
   5  -5   2     1240.68     1268.38     39.85 o
   6  -5   2      177.70      155.77     15.73 o
   7  -5   2       23.66       17.24      7.68 o
   8  -5   2        2.05        2.34      9.32 o
   9  -5   2       59.08       79.18     17.83 o
  -7  -4   2       85.99      101.72     16.25 o
  -6  -4   2        9.56        5.24     10.49 o
  -5  -4   2     1064.60     1102.69     42.47 o
  -4  -4   2      141.29      149.19      9.21 o
  -3  -4   2     1469.25     1294.76     22.45 o
  -2  -4   2       21.43       18.30      2.85 o
  -1  -4   2      161.49      179.79      5.13 o
   0  -4   2       36.01       26.22      4.19 o
   1  -4   2     4595.41     4680.16     70.62 o
   2  -4   2     5500.73     5604.56    103.78 o
   3  -4   2     3537.52     3784.60     57.56 o
   4  -4   2     1097.10     1115.06     25.92 o
   5  -4   2       86.19       74.05      6.79 o
   6  -4   2       44.81       43.20      7.87 o
   7  -4   2      257.96      244.70     16.52 o
   8  -4   2       49.68       81.80     16.25 o
  -8  -3   2       80.44       89.14     18.35 o
  -7  -3   2      133.10      169.89     18.88 o
  -6  -3   2        2.98        1.05      9.44 o
  -5  -3   2      630.71      620.86     16.85 o
  -4  -3   2      183.12      172.48      5.22 o
  -3  -3   2     1557.15     1632.23     23.05 o
  -2  -3   2     1957.01     2178.41     42.76 o
  -1  -3   2      609.48      571.55     10.49 o
   0  -3   2     1019.62     1111.89     22.99 o
   1  -3   2       44.76       46.35      2.30 o
   2  -3   2     1750.59     1628.76     32.80 o
   3  -3   2      685.52      669.29     16.67 o
   4  -3   2      492.78      478.86     14.07 o
   5  -3   2      154.04      124.23      8.29 o
   6  -3   2        3.71        3.38      5.79 o
   7  -3   2       39.64       53.00      8.43 o
   8  -3   2       23.72       11.01     12.06 o
  -8  -2   2      171.92      140.52     18.88 o
  -7  -2   2       97.04      110.64     15.21 o
  -6  -2   2        0.07        3.45      9.44 o
  -5  -2   2      384.55      374.44     12.47 o
  -4  -2   2       10.73       24.63      4.36 o
  -3  -2   2      127.38      180.15      5.53 o
  -2  -2   2      472.69      452.67      9.11 o
  -1  -2   2       28.26       24.24      2.69 o
   0  -2   2     4732.67     4878.22     81.88 o
   1  -2   2      864.67      890.31     12.97 o
   2  -2   2     1610.61     1729.37     27.95 o
   3  -2   2      812.60      870.48     27.00 o
   4  -2   2      932.08      871.75     21.12 o
   5  -2   2      113.84      111.87      8.34 o
   6  -2   2        3.71        7.87      6.30 o
   7  -2   2        9.71        0.00      9.18 o
   8  -2   2       58.19       64.49     14.16 o
  -8  -1   2        6.16        5.24     12.58 o
  -7  -1   2      532.49      565.77     29.89 o
  -6  -1   2       66.25       74.17      7.39 o
  -5  -1   2      797.92      776.94     20.23 o
  -4  -1   2      469.73      448.52     12.97 o
  -3  -1   2       20.48       38.97      4.00 o
  -2  -1   2     3770.25     3923.45     59.44 o
  -1  -1   2      429.42      440.31      9.82 o
   0  -1   2      670.32      631.35     10.00 o
   1  -1   2     3823.60     3873.72     44.49 o
   2  -1   2     2596.67     2583.19     39.96 o
   3  -1   2      882.99      904.58     16.22 o
   4  -1   2        2.97        5.24      3.34 o
   5  -1   2      662.11      648.60     17.54 o
   6  -1   2        5.82       12.90      6.11 o
   7  -1   2       35.80       29.36     11.01 o
   8  -1   2       92.54       55.58     16.25 o
  -9   0   2       19.81        2.10     16.78 o
  -8   0   2        0.63        0.00     11.54 o
  -7   0   2      125.42      143.16     11.05 o
  -6   0   2        4.36       19.42      5.67 o
  -5   0   2      466.38      506.12     21.24 o
  -4   0   2       28.95       42.79      4.08 o
  -3   0   2      584.30      622.73     14.99 o
  -2   0   2     1382.45     1256.76     20.79 o
  -1   0   2     6998.62     7224.68    130.88 o
   0   0   2       23.42       13.46      1.61 o
   1   0   2     7920.61     8106.94    210.90 o
   2   0   2      733.98      742.36     12.75 o
   3   0   2     2233.65     2069.21     32.73 o
   4   0   2       47.88       58.88      3.99 o
   5   0   2        4.41        2.85      3.61 o
   6   0   2        3.99        0.00      8.91 o
   7   0   2       43.39       50.34     12.58 o
   8   0   2      527.39      502.32     33.03 o
  -9   1   2      230.39      294.16     25.17 o
  -8   1   2        0.59       21.08      8.81 o
  -7   1   2      114.95      103.56     10.01 o
  -6   1   2        3.53       16.66     10.75 o
  -5   1   2       12.66       13.55      4.62 o
  -4   1   2     1698.79     1740.63     36.34 o
  -3   1   2     2090.66     2427.79     47.08 o
  -2   1   2      549.71      705.23     11.35 o
  -1   1   2     2323.43     2288.76     32.09 o
   0   1   2       18.48        8.85      0.98 o
   1   1   2    12791.15    13391.53    169.16 o
   2   1   2      823.61      780.22     25.69 o
   3   1   2      147.75       81.80      8.39 o
   4   1   2       97.52      104.87     11.01 o
   5   1   2        1.04       17.83      7.34 o
   6   1   2      263.81      213.93     17.83 o
   7   1   2        1.07        0.00     12.06 o
  -9   2   2        6.09       24.12     14.68 o
  -8   2   2        6.81        5.49      8.88 o
  -7   2   2      760.08      750.37     22.62 o
  -6   2   2       70.72       75.67      7.54 o
  -5   2   2        8.53       18.47      8.13 o
  -4   2   2       85.40       62.19      5.52 o
  -3   2   2     2152.57     2299.95     36.30 o
  -2   2   2     1070.16     1114.12     17.89 o
  -1   2   2     4457.86     4715.23     60.53 o
   0   2   2     3961.84     3967.00     45.67 o
   1   2   2     1620.53     1539.22     23.87 o
   2   2   2      988.77     1003.07     31.98 o
   3   2   2      443.25      435.73     19.40 o
   4   2   2      128.48      136.85     12.06 o
   5   2   2      320.69      297.83     18.88 o
   6   2   2     1359.93     1360.67     50.34 o
   7   2   2        0.12        3.67     13.11 o
  -9   3   2       99.69       78.62     12.01 o
  -8   3   2       68.58       87.96     28.31 o
  -7   3   2        2.89        8.56      7.87 o
  -6   3   2       36.73       59.81      9.18 o
  -5   3   2      754.26      803.54     20.89 o
  -4   3   2        9.53       11.96      3.49 o
  -3   3   2     1892.51     1742.41     28.07 o
  -2   3   2       42.73       41.20      3.39 o
  -1   3   2     6719.52     7202.46    130.08 o
   0   3   2      326.32      330.47      5.47 o
   1   3   2      930.81      920.25     15.40 o
   2   3   2     1471.38     1408.91     43.00 o
   3   3   2       19.56       13.63      6.29 o
   4   3   2      240.27      231.23     16.25 o
   5   3   2      288.35      256.40     19.40 o
   6   3   2      175.77      201.87     20.97 o
   7   3   2        3.63       24.64     13.63 o
  -9   4   2      384.64      343.92     20.71 o
  -8   4   2       64.28       74.05      9.95 o
  -7   4   2       15.79       24.32      7.17 o
  -6   4   2      130.11      140.92      9.69 o
  -5   4   2     1836.22     1783.49     38.43 o
  -4   4   2      597.37      541.25     14.49 o
  -3   4   2      137.71      155.08      4.02 o
  -2   4   2     3588.38     3695.11     78.39 o
  -1   4   2     3532.07     3696.95     55.85 o
   0   4   2     1374.58     1370.98     17.68 o
   1   4   2     1368.65     1299.22     25.85 o
   2   4   2       55.92       37.75      6.82 o
   3   4   2     3521.16     3594.37    101.20 o
   4   4   2     2266.85     2195.42     68.16 o
   5   4   2       86.40       94.91     13.63 o
   6   4   2       70.54      108.54     16.25 o
  -9   5   2       25.04       17.55     10.82 o
  -8   5   2        8.91        6.36      8.69 o
  -7   5   2     1767.17     1691.96     68.95 o
  -6   5   2      120.76      122.25      9.18 o
  -5   5   2       25.92       34.15      5.14 o
  -4   5   2       18.32       19.28      3.57 o
  -3   5   2     1650.99     1629.47     22.81 o
  -2   5   2       16.97       19.56      4.72 o
  -1   5   2     2229.06     2176.75     34.65 o
   0   5   2     2795.56     3079.02     48.13 o
   1   5   2      282.18      335.61      8.33 o
   2   5   2       20.69       19.93      7.34 o
   3   5   2      197.59      165.69     14.16 o
   4   5   2      242.76      254.83     18.88 o
   5   5   2       46.51       52.96     13.11 o
   6   5   2      283.66      283.14     26.74 o
  -9   6   2      266.62      239.72     18.12 o
  -8   6   2      153.31      195.65     15.48 o
  -7   6   2       15.64       12.56      7.27 o
  -6   6   2      163.32      158.11      9.99 o
  -5   6   2      114.52      112.40      7.76 o
  -4   6   2      819.23      829.40     16.38 o
  -3   6   2      903.82      786.11     14.71 o
  -2   6   2      494.63      487.52      8.33 o
  -1   6   2      732.37      723.92     14.22 o
   0   6   2       53.90       42.09      4.11 o
   1   6   2     3235.63     3285.64     63.58 o
   2   6   2     2547.65     2537.82     74.46 o
   3   6   2      191.04      171.98     15.73 o
   4   6   2      122.52      117.98     14.16 o
   5   6   2        1.83        0.00     12.58 o
  -9   7   2      114.34       85.47     20.97 o
  -8   7   2      157.32      242.74     15.42 o
  -7   7   2        3.82       21.49      9.70 o
  -6   7   2        3.91        8.34      5.72 o
  -5   7   2        9.09       20.16      4.99 o
  -4   7   2      124.19      121.57      4.78 o
  -3   7   2     4560.30     4391.84    178.23 o
  -2   7   2     1521.32     1547.70     22.26 o
  -1   7   2      251.42      252.95     12.43 o
   0   7   2       16.39       22.55      3.84 o
   1   7   2      663.25      635.20     14.51 o
   2   7   2      308.24      308.84     18.88 o
   3   7   2      132.03      146.29     16.78 o
   4   7   2      594.20      612.43     30.41 o
   5   7   2      291.31      255.35     25.69 o
  -9   8   2       50.92       72.60     28.05 o
  -8   8   2       64.95       49.36     10.07 o
  -7   8   2        3.69        0.00      7.46 o
  -6   8   2       24.19       33.43      6.59 o
  -5   8   2     1389.20     1345.02     24.79 o
  -4   8   2        4.50        3.84      3.99 o
  -3   8   2       55.62       66.32      6.78 o
  -2   8   2      409.31      363.51      7.88 o
  -1   8   2     2103.13     2102.05     35.63 o
   0   8   2     1745.81     1763.27     31.16 o
   1   8   2      856.08      856.85     18.52 o
   2   8   2      347.40      304.01     14.24 o
   3   8   2      200.06      247.78     14.93 o
   4   8   2        1.32        0.52     13.63 o
  -9   9   2       26.07       15.73     20.97 o
  -8   9   2      110.54      104.34     20.45 o
  -7   9   2       50.85       52.23      8.73 o
  -6   9   2       25.28       35.21      7.08 o
  -5   9   2     1140.15     1142.38     29.73 o
  -4   9   2      914.39      869.32     34.34 o
  -3   9   2      288.98      281.49      8.67 o
  -2   9   2        4.85        5.08      3.79 o
  -1   9   2       83.00      100.57      7.03 o
   0   9   2      264.17      260.68     10.12 o
   1   9   2      251.87      265.98     11.08 o
   2   9   2      287.24      283.04     42.47 o
   3   9   2      134.99      129.12     12.42 o
  -8  10   2       12.78       14.16     17.83 o
  -7  10   2       98.75       98.05     18.35 o
  -6  10   2       54.93       40.90     15.73 o
  -5  10   2       17.83       29.69      7.07 o
  -4  10   2      414.78      426.83     16.24 o
  -3  10   2       13.64       14.84      5.72 o
  -2  10   2      749.90      702.75     19.00 o
  -1  10   2      848.64      844.88     18.85 o
   0  10   2      342.09      330.58     15.02 o
   1  10   2      357.38      334.46     15.68 o
   2  10   2        6.62        0.00      9.96 o
   3  10   2       28.64       18.52     24.64 o
  -8  11   2        2.71        3.67     20.97 o
  -7  11   2      321.75      308.31     30.94 o
  -6  11   2      231.15      259.03     26.22 o
  -5  11   2       12.40       24.78      7.37 o
  -4  11   2      138.59      111.31     16.78 o
  -3  11   2       60.31       62.48      8.33 o
  -2  11   2        6.81        1.20     13.63 o
  -1  11   2      147.18      143.17     11.46 o
   0  11   2      161.78      173.49     10.69 o
   1  11   2      150.50      118.50     17.30 o
   2  11   2      101.81      124.53     12.61 o
  -7  12   2      214.06      196.63     26.74 o
  -6  12   2       70.08       71.67     10.45 o
  -5  12   2        5.34       22.66     11.54 o
  -4  12   2       21.04       22.48     19.93 o
  -3  12   2      684.38      675.79     31.46 o
  -2  12   2      615.77      678.43     23.28 o
  -1  12   2      854.32      910.74     28.37 o
   0  12   2       38.95       44.04     13.11 o
   1  12   2        8.86       23.60     14.68 o
  -6  13   2       14.03        0.00     15.21 o
  -5  13   2      256.47      242.71     17.45 o
  -4  13   2        4.87        9.70      9.99 o
  -3  13   2      205.89      225.80     17.27 o
  -2  13   2        2.68       13.17      9.77 o
  -1  13   2       43.20       43.83     11.64 o
  -4  14   2      195.58      196.35     17.61 o
  -3  14   2      183.13      224.23     17.38 o
   2 -15   3       23.07       14.46     11.33 o
   3 -15   3      355.84      336.63     33.56 o
   4 -15   3        3.47        0.00     20.45 o
   0 -14   3       89.75      111.42     13.06 o
   1 -14   3      126.29      155.79     11.40 o
   2 -14   3       37.97       30.16     10.75 o
   3 -14   3      916.11      846.24     26.31 o
   4 -14   3      122.73      121.65     21.50 o
   5 -14   3        2.19        0.00     18.35 o
   6 -14   3       33.49       45.09     21.50 o
  -1 -13   3       37.13       51.91     11.10 o
   0 -13   3       47.94       45.13     10.51 o
   1 -13   3      467.87      499.73     16.74 o
   2 -13   3       22.22       18.08      8.04 o
   3 -13   3       77.58       49.85      8.81 o
   4 -13   3       27.95       25.69     14.68 o
   5 -13   3        3.02        3.15     16.78 o
   6 -13   3       49.51       30.41     19.40 o
   7 -13   3        2.82        6.29     18.88 o
  -3 -12   3       23.17       18.35     17.30 o
  -2 -12   3       51.63       43.52     16.25 o
  -1 -12   3      757.27      707.69     20.14 o
   0 -12   3        2.49       10.28      6.70 o
   1 -12   3     1395.02     1361.34     34.01 o
   2 -12   3      135.62      138.43     11.33 o
   3 -12   3       42.44       43.73      7.62 o
   4 -12   3       19.55       22.68      6.74 o
   5 -12   3       13.06       19.93     14.16 o
   6 -12   3      125.30      126.14     12.46 o
   7 -12   3       69.22      115.20     24.38 o
  -3 -11   3       49.08       34.61     16.25 o
  -2 -11   3      114.21       97.31     10.90 o
  -1 -11   3      386.64      357.39     13.20 o
   0 -11   3      290.44      329.06     24.12 o
   1 -11   3       36.90       22.43      6.55 o
   2 -11   3      678.38      587.26     31.98 o
   3 -11   3      204.10      191.67     23.86 o
   4 -11   3      688.47      678.54     19.37 o
   5 -11   3      183.66      213.43     14.61 o
   6 -11   3       23.84       40.61      9.55 o
   7 -11   3       23.34       27.00     10.94 o
   8 -11   3      133.49       38.80     22.55 o
  -4 -10   3       47.71       44.04     16.25 o
  -3 -10   3      987.26     1000.97     43.00 o
  -2 -10   3      209.12      198.02     19.40 o
  -1 -10   3     1336.58     1234.50     25.19 o
   0 -10   3      492.21      494.45     24.64 o
   1 -10   3      289.15      281.18     12.32 o
   2 -10   3      867.36      874.95     22.80 o
   3 -10   3       35.04       38.84      5.63 o
   4 -10   3      185.46      191.07     11.54 o
   5 -10   3      227.37      287.04     19.66 o
   6 -10   3        2.03        9.10     12.32 o
   7 -10   3      148.81      153.10     12.97 o
   8 -10   3      305.88      288.39     20.52 o
  -5  -9   3       20.46       33.03     16.25 o
  -4  -9   3       27.74       27.27     13.63 o
  -3  -9   3      565.91      541.97     18.90 o
  -2  -9   3      430.30      414.43     16.20 o
  -1  -9   3        1.39        0.00      8.39 o
   0  -9   3      185.35      169.36     15.21 o
   1  -9   3      693.59      746.86     22.28 o
   2  -9   3      617.16      578.61     16.36 o
   3  -9   3     1023.96      996.96     23.64 o
   4  -9   3      276.54      219.72     18.09 o
   5  -9   3      217.52      205.45     12.08 o
   6  -9   3      283.58      233.26     14.23 o
   7  -9   3       68.16       76.68     12.58 o
   8  -9   3      166.90      187.87     16.64 o
  -6  -8   3        1.24        0.00     17.30 o
  -5  -8   3      652.97      580.45     33.03 o
  -4  -8   3      108.37      112.73     15.73 o
  -3  -8   3      416.18      398.32     22.28 o
  -2  -8   3      848.69      771.30     23.60 o
  -1  -8   3      346.20      382.77     20.97 o
   0  -8   3       11.90        1.05      6.82 o
   1  -8   3      432.90      419.47     22.02 o
   2  -8   3     2170.80     2112.80     46.67 o
   3  -8   3     1405.27     1423.02     25.02 o
   4  -8   3        1.07        8.21      5.37 o
   5  -8   3      103.33       99.02      9.18 o
   6  -8   3       27.41       19.76      8.65 o
   7  -8   3       67.33       99.67     10.45 o
   8  -8   3        2.58       20.72     10.45 o
  -6  -7   3       41.54       42.47     15.73 o
  -5  -7   3      517.57      561.05     31.46 o
  -4  -7   3      595.86      527.34     17.24 o
  -3  -7   3        7.34       11.34      5.41 o
  -2  -7   3      294.10      311.83     12.54 o
   0  -7   3     5720.50     5792.93    155.73 o
   1  -7   3     3332.35     3356.84     95.43 o
   2  -7   3      368.03      340.75     11.27 o
   3  -7   3      796.35      728.58     14.01 o
   4  -7   3        4.64       12.30      5.24 o
   5  -7   3      395.16      382.11     14.85 o
   6  -7   3      183.09      197.17     11.94 o
   7  -7   3       46.92       65.10      9.96 o
   8  -7   3       11.62       40.43     10.20 o
  -7  -6   3      171.91      163.59     22.02 o
  -6  -6   3      170.95      178.80     20.97 o
  -5  -6   3      128.33      127.94     15.73 o
  -4  -6   3     2048.17     1861.08     40.23 o
  -3  -6   3       85.86       83.36     12.06 o
  -2  -6   3      483.20      468.21     14.47 o
  -1  -6   3     1026.87     1182.68     25.95 o
   0  -6   3     2015.17     2061.19     60.30 o
   1  -6   3     2920.84     3013.92     85.47 o
   2  -6   3      221.71      254.91      6.56 o
   3  -6   3      506.64      529.66     15.45 o
   4  -6   3       16.37       14.33      4.75 o
   5  -6   3      703.39      704.62     20.46 o
   6  -6   3      398.76      417.37     16.20 o
   7  -6   3      188.84      204.53     14.36 o
   8  -6   3       22.32       43.90     10.68 o
  -7  -5   3      299.17      300.97     26.74 o
  -6  -5   3      808.96      792.28     36.70 o
  -5  -5   3       39.24       48.76      6.59 o
  -4  -5   3      400.88      377.46     12.69 o
  -3  -5   3      416.21      447.29     22.55 o
  -2  -5   3     3173.83     3362.74     65.58 o
  -1  -5   3     4306.43     4677.88     87.30 o
   0  -5   3      333.98      365.47     15.21 o
   1  -5   3     4460.13     4474.21    121.12 o
   2  -5   3       21.53       34.30      4.03 o
   3  -5   3     4874.33     5023.65     95.43 o
   4  -5   3      232.10      213.10     10.15 o
   5  -5   3       10.91       11.41      3.79 o
   6  -5   3      109.01      115.43     15.21 o
   7  -5   3        1.00       12.43      7.27 o
   8  -5   3       93.97       82.42     12.85 o
  -7  -4   3      118.96      117.98     18.35 o
  -6  -4   3      556.11      613.48     31.46 o
  -5  -4   3       20.45       30.68      5.14 o
  -4  -4   3       42.66       48.30      5.77 o
  -3  -4   3      309.08      352.04     11.71 o
  -2  -4   3     3063.09     3386.78     65.40 o
  -1  -4   3     7717.22     8463.69    153.48 o
   0  -4   3      283.79      267.41     12.06 o
   1  -4   3       75.72       75.38      4.40 o
   2  -4   3     2084.45     2320.06     46.13 o
   3  -4   3      837.21      719.46     18.12 o
   4  -4   3      526.63      474.96     14.24 o
   5  -4   3      891.74      916.83     40.64 o
   6  -4   3     1100.13     1080.03     28.18 o
   7  -4   3       85.90       85.87      9.62 o
   8  -4   3       62.07       61.35     15.21 o
  -8  -3   3      554.53      580.97     36.18 o
  -7  -3   3        7.46        3.67     11.54 o
  -6  -3   3       49.72       49.68      7.08 o
  -5  -3   3       81.27       98.99      8.19 o
  -4  -3   3     2790.63     2966.58     59.03 o
  -3  -3   3     5572.64     5951.30    111.21 o
  -2  -3   3     1528.41     1509.27     51.91 o
  -1  -3   3     1209.60     1274.15     36.70 o
   1  -3   3     3618.40     3443.11     64.69 o
   2  -3   3      700.90      663.43     15.93 o
   3  -3   3       74.53       56.12      4.82 o
   4  -3   3      613.31      569.63     16.13 o
   5  -3   3       65.25       74.84      7.60 o
   6  -3   3        0.97       21.06      6.42 o
   7  -3   3       90.97      100.66     10.15 o
   8  -3   3       66.69       91.76     16.78 o
  -8  -2   3      164.96      135.28     18.35 o
  -7  -2   3        1.15        4.19      9.96 o
  -6  -2   3       30.15       24.36      6.48 o
  -5  -2   3      240.10      259.36     10.82 o
  -4  -2   3     1749.61     1733.93     36.78 o
  -3  -2   3     2311.29     2363.86     46.87 o
  -2  -2   3      118.29      138.16      4.72 o
  -1  -2   3      629.52      683.59     12.31 o
   0  -2   3     1685.65     1707.69     20.87 o
   1  -2   3     6469.02     6823.20     77.28 o
   2  -2   3     3843.04     3680.30     90.45 o
   3  -2   3      962.40      965.28     41.69 o
   4  -2   3      404.70      408.53     12.79 o
   5  -2   3      494.90      507.08     16.78 o
   6  -2   3       14.65       24.19      6.42 o
   7  -2   3       89.16       93.33     14.16 o
   8  -2   3      244.90      297.83     26.22 o
  -8  -1   3       58.91       72.88     15.21 o
  -7  -1   3      109.30       96.97      9.45 o
  -6  -1   3      512.54      529.98     17.32 o
  -5  -1   3     1822.75     1948.54     50.60 o
  -4  -1   3      704.78      654.01     17.17 o
  -3  -1   3     1739.90     1741.46     35.77 o
  -2  -1   3     2724.76     2609.16     40.97 o
  -1  -1   3     1216.66     1217.00     34.61 o
   0  -1   3    10002.20    10282.07    137.72 o
   1  -1   3      786.67      733.56      9.63 o
   2  -1   3      511.77      479.89      9.68 o
   3  -1   3      216.16      217.61      6.60 o
   4  -1   3      279.59      302.00     10.30 o
   5  -1   3        5.23        4.72      6.29 o
   6  -1   3      273.22      268.30     18.61 o
   7  -1   3        6.12       12.06     11.54 o
   8  -1   3      679.21      671.16     36.18 o
  -9   0   3        5.45        4.19     16.25 o
  -8   0   3       14.14        0.00     12.06 o
  -7   0   3       27.54       40.82      7.59 o
  -6   0   3      748.25      694.31     20.18 o
  -5   0   3      475.30      431.66     14.24 o
  -4   0   3      248.80      239.88      9.08 o
  -3   0   3       75.78       78.93      5.19 o
  -2   0   3       96.09       92.95      7.87 o
  -1   0   3     7859.40     7903.96    100.11 o
   0   0   3       38.14       48.45      2.23 o
   1   0   3       27.79       20.02      1.25 o
   2   0   3     3423.83     3634.12     54.99 o
   3   0   3     1023.79     1020.98     14.91 o
   4   0   3      202.85      183.95      4.99 o
   5   0   3      359.96      354.46     19.40 o
   6   0   3      374.52      388.54     23.60 o
   7   0   3       10.21       22.55     12.58 o
  -9   1   3       97.18      108.54     18.88 o
  -8   1   3      491.54      443.57     19.27 o
  -7   1   3      300.50      274.93     34.87 o
  -6   1   3      347.01      314.69     18.88 o
  -5   1   3      666.70      654.84     18.35 o
  -4   1   3      305.55      320.68     18.35 o
  -3   1   3      141.67      191.19      7.17 o
  -2   1   3     2384.98     2474.91     50.60 o
  -1   1   3     5724.04     6100.42     81.35 o
   0   1   3    13070.34    13320.57    144.66 o
   1   1   3      364.74      344.08      5.99 o
   2   1   3       53.83       56.51      2.81 o
   3   1   3       43.63       38.28      7.87 o
   4   1   3     1362.81     1340.22     44.57 o
   5   1   3        6.28       16.25      7.34 o
   6   1   3      933.18      947.49     39.33 o
   7   1   3      923.20      810.63     38.80 o
  -9   2   3        9.63       30.41     15.21 o
  -8   2   3       30.29       44.94      9.25 o
  -7   2   3      102.58      105.21      9.96 o
  -6   2   3      175.13      197.93     13.63 o
  -5   2   3        2.22        3.88      4.72 o
  -4   2   3      734.07      754.90     18.65 o
  -3   2   3     8629.25     9186.34    135.79 o
  -2   2   3     2810.83     2940.69     44.65 o
  -1   2   3     2800.83     2937.56     34.33 o
   0   2   3      318.14      286.89      4.77 o
   1   2   3      218.03      224.11      4.83 o
   2   2   3      890.23      776.55     26.22 o
   3   2   3      649.97      610.33     24.64 o
   4   2   3      123.67      123.74     12.06 o
   5   2   3      264.43      261.65     18.88 o
   6   2   3        0.84        0.00     10.49 o
   7   2   3       15.37       17.30     13.63 o
  -9   3   3       16.07       24.64     16.25 o
  -8   3   3       77.86       73.93      9.95 o
  -7   3   3      352.88      354.00     15.30 o
  -6   3   3      185.52      164.61     10.15 o
  -5   3   3      246.61      231.33     10.30 o
  -4   3   3      506.91      533.56     14.47 o
  -3   3   3      863.48      829.68     13.40 o
  -2   3   3     2987.70     3058.41     58.15 o
  -1   3   3      398.22      379.19      6.27 o
   0   3   3      309.14      258.63      4.86 o
   1   3   3       92.36      126.55      3.78 o
   2   3   3     1347.17     1297.22     40.90 o
   3   3   3      338.87      344.49     17.30 o
   4   3   3     1000.58     1021.42     37.23 o
   5   3   3     1060.32     1104.26     42.47 o
   6   3   3        3.83       19.40     11.54 o
  -9   4   3      112.82      130.84     13.21 o
  -8   4   3       84.83       76.29     10.45 o
  -7   4   3      108.27      104.64      9.41 o
  -6   4   3      674.86      674.22     19.71 o
  -5   4   3      975.81      998.88     67.64 o
  -4   4   3     1629.43     1649.20     34.56 o
  -3   4   3       80.46       71.34      2.88 o
  -2   4   3      856.68      782.30     18.44 o
  -1   4   3      236.38      300.20      6.68 o
   0   4   3     1793.18     1688.01     27.63 o
   1   4   3     1484.98     1515.59     21.86 o
   2   4   3      470.01      464.04     19.93 o
   3   4   3     1048.49     1067.56     37.75 o
   4   4   3       55.02       57.15      9.96 o
   5   4   3       20.24       40.37     12.06 o
   6   4   3       47.44       52.96     14.16 o
  -9   5   3        0.98        0.00     11.21 o
  -8   5   3      128.40      139.47     17.30 o
  -7   5   3        5.78       18.00      6.67 o
  -6   5   3        7.34        0.00      5.32 o
  -5   5   3      523.44      539.21     15.60 o
  -4   5   3     2105.38     2085.77     29.31 o
  -3   5   3      660.06      661.15     17.47 o
  -2   5   3     1833.34     1907.03     39.17 o
  -1   5   3      280.15      280.50      6.98 o
   0   5   3      950.11      851.14     16.10 o
   1   5   3      819.19      775.33     13.00 o
   2   5   3      262.72      269.53     12.06 o
   3   5   3     2260.05     2237.89     68.16 o
   4   5   3      383.18      349.74     22.02 o
   5   5   3       58.73       73.41     14.16 o
   6   5   3      240.05      263.22     25.69 o
  -9   6   3       13.22       22.22     11.15 o
  -8   6   3      241.70      209.89     14.99 o
  -7   6   3      503.29      548.95     18.90 o
  -6   6   3     2363.36     2371.33     50.86 o
  -5   6   3       94.08       85.91      6.89 o
  -4   6   3       63.37       77.81      5.07 o
  -3   6   3      155.61      175.52     11.54 o
  -2   6   3      713.67      640.30     17.09 o
  -1   6   3     1006.31     1007.56     18.38 o
   0   6   3      546.03      554.78     12.48 o
   1   6   3     5029.71     5102.18     78.41 o
   2   6   3      713.18      746.43     20.75 o
   3   6   3       32.48       36.56      7.60 o
   4   6   3      450.50      468.76     26.22 o
   5   6   3      254.27      254.31     24.64 o
  -9   7   3       70.03      111.82     17.04 o
  -8   7   3      290.14      299.79     15.79 o
  -7   7   3       80.70      106.63     11.05 o
  -6   7   3       34.80       33.59      9.18 o
  -5   7   3      716.52      711.15     18.23 o
  -4   7   3      189.77      173.95     12.06 o
  -3   7   3     1094.43     1056.48     25.76 o
  -2   7   3      244.72      211.65      9.79 o
  -1   7   3     2584.72     2538.10     41.37 o
   0   7   3       12.23       15.24      3.68 o
   1   7   3      931.35      897.50     18.54 o
   2   7   3       66.34       57.11      7.39 o
   3   7   3       21.29       19.14      7.59 o
   4   7   3       81.27       87.97     11.42 o
  -9   8   3       58.72       62.40     22.55 o
  -8   8   3       78.42       94.40     10.77 o
  -7   8   3       14.18       14.29      7.62 o
  -6   8   3      125.57      147.69      9.84 o
  -5   8   3      301.36      305.67     13.35 o
  -4   8   3      216.56      202.09     23.07 o
  -3   8   3      446.99      443.47     15.24 o
  -2   8   3      515.22      518.61      9.45 o
  -1   8   3     3795.87     3819.27     60.54 o
   0   8   3      909.91      916.52     19.01 o
   1   8   3        6.14        7.08      7.72 o
   2   8   3       67.54       80.77     10.49 o
   3   8   3      702.79      683.63     23.15 o
   4   8   3      302.42      319.08     18.17 o
  -9   9   3        8.23       17.30     22.02 o
  -8   9   3        8.64       38.80     17.83 o
  -7   9   3       13.41       40.37     15.73 o
  -6   9   3       99.31       89.14     16.25 o
  -5   9   3     1236.06     1182.80     30.86 o
  -4   9   3      264.40      254.38     13.10 o
  -3   9   3     1141.03     1116.93     28.66 o
  -2   9   3      110.30      100.27      6.04 o
  -1   9   3     1169.25     1185.59     23.08 o
   0   9   3        5.16       10.57      5.14 o
   1   9   3      239.83      261.47     13.13 o
   2   9   3      200.53      225.94     14.78 o
   3   9   3       23.57       25.91     10.36 o
  -8  10   3       30.04       67.12     20.97 o
  -7  10   3      137.33      135.28     19.93 o
  -6  10   3       65.61       65.54     16.78 o
  -5  10   3        1.36        0.00      7.07 o
  -4  10   3       13.89       20.57      9.70 o
  -3  10   3     4444.53     4606.12     91.89 o
  -2  10   3      700.30      693.37     22.02 o
  -1  10   3      143.17      163.47      9.15 o
   0  10   3       38.18       42.93      6.94 o
   1  10   3      519.92      518.82     18.70 o
   2  10   3      630.09      687.32     24.02 o
  -8  11   3       69.55       33.56     22.02 o
  -7  11   3      370.35      304.12     31.46 o
  -6  11   3       14.42       28.81      8.97 o
  -5  11   3     1538.14     1546.28     68.43 o
  -4  11   3       22.59        8.82      7.54 o
  -3  11   3       51.65       71.26      9.41 o
  -2  11   3      264.54      294.55     27.79 o
  -1  11   3      202.42      216.76     34.87 o
   0  11   3       66.22       80.22     13.63 o
   1  11   3        0.85       25.69     13.11 o
  -7  12   3       80.26       63.97     22.02 o
  -6  12   3        8.58       16.60     10.33 o
  -5  12   3      969.06      999.42     53.48 o
  -4  12   3       27.84       28.68     12.85 o
  -3  12   3       50.06       69.60      9.79 o
  -2  12   3       51.22       84.46     10.77 o
  -1  12   3       94.67      106.18     11.97 o
   0  12   3      914.77      960.59     41.42 o
  -6  13   3        1.51        0.00     12.03 o
  -5  13   3       64.99       26.22     19.40 o
  -4  13   3       16.86       13.45     10.86 o
  -3  13   3       53.67       65.57     11.15 o
  -2  13   3      153.94      147.37     13.57 o
   2 -15   4        0.08        4.22     10.71 o
   3 -15   4       19.60       15.73     18.35 o
   4 -15   4        2.85        0.00     17.30 o
   0 -14   4      396.08      408.67     21.87 o
   1 -14   4      310.43      317.60     20.60 o
   2 -14   4      137.52      130.92     11.46 o
   3 -14   4       72.47       62.92     16.25 o
   4 -14   4       19.13       32.51     17.30 o
   5 -14   4       31.48       24.64     17.83 o
   6 -14   4       69.52       12.06     19.40 o
  -2 -13   4      620.08      646.51     38.28 o
  -1 -13   4        4.24        0.00      9.28 o
   0 -13   4        3.34        8.65     10.75 o
   1 -13   4        1.36        0.41      8.19 o
   2 -13   4       59.29       56.15      8.53 o
   3 -13   4      353.86      396.32     16.00 o
   4 -13   4        1.28        8.91     14.68 o
   5 -13   4       72.07       73.41     17.83 o
   6 -13   4        8.09       15.73     16.78 o
  -3 -12   4       18.80       24.64     18.35 o
  -2 -12   4      709.68      760.82     38.80 o
  -1 -12   4      230.28      209.32     13.81 o
   0 -12   4       89.13      109.70     11.80 o
   1 -12   4      245.24      246.34     14.33 o
   2 -12   4       39.17       44.24     18.35 o
   3 -12   4      121.27      110.15      8.81 o
   4 -12   4       52.50       55.06     15.21 o
   5 -12   4      110.93       86.52     17.30 o
   6 -12   4        9.75        1.44     10.68 o
   7 -12   4        0.60        0.00     12.01 o
  -4 -11   4      479.28      486.07     34.08 o
  -3 -11   4        8.38       22.55     15.21 o
  -2 -11   4      114.59       73.06     10.30 o
  -1 -11   4        7.96        9.04      6.86 o
   0 -11   4       30.75       57.15     11.54 o
   1 -11   4      364.39      363.06     14.71 o
   2 -11   4       87.53       95.48      8.43 o
   3 -11   4      272.14      207.17     10.56 o
   4 -11   4        5.31        0.00     11.01 o
   5 -11   4        1.49        8.82      8.66 o
   6 -11   4       73.28       99.65     11.71 o
   7 -11   4       11.23        9.07     11.21 o
  -4 -10   4      370.50      374.38     29.89 o
  -3 -10   4       83.54       72.36     15.73 o
  -2 -10   4       71.93       39.75     11.80 o
  -1 -10   4        8.44        6.46      5.74 o
   0 -10   4      134.72      158.88     14.68 o
   1 -10   4     1771.93     1668.46     56.10 o
   2 -10   4      155.91      161.47      9.89 o
   3 -10   4      274.29      252.91      9.92 o
   4 -10   4       90.62       95.92      9.18 o
   5 -10   4      140.84      126.91     10.96 o
   6 -10   4      219.62      266.46     16.11 o
   7 -10   4       71.69       55.04     15.99 o
   8 -10   4      198.27      228.98     18.33 o
  -5  -9   4      165.77      208.16     27.27 o
  -4  -9   4        1.57        0.00     13.63 o
  -3  -9   4       46.88       46.96      8.29 o
  -2  -9   4       30.31       51.93      9.96 o
  -1  -9   4     2195.07     2213.45     49.03 o
   0  -9   4       93.92       97.00     12.58 o
   1  -9   4       43.99       50.34      8.91 o
   2  -9   4      543.92      471.56     14.42 o
   3  -9   4      388.01      386.57     11.67 o
   4  -9   4      353.95      378.56     15.30 o
   5  -9   4      184.55      171.12     17.04 o
   6  -9   4       66.76       79.97     10.49 o
   7  -9   4       28.21        9.88      9.19 o
   8  -9   4        7.73        0.00     27.79 o
  -6  -8   4      180.03      207.64     25.69 o
  -5  -8   4        1.94       11.01     13.11 o
  -4  -8   4       68.45       58.73     12.58 o
  -3  -8   4       17.09       16.30     15.99 o
  -2  -8   4      221.16      229.45     12.24 o
  -1  -8   4     1093.04     1053.12     25.95 o
   0  -8   4      106.02       81.80     10.49 o
   1  -8   4      166.00      153.63     13.11 o
   2  -8   4      629.50      645.12     16.47 o
   3  -8   4       53.09       51.42      6.48 o
   4  -8   4      768.60      757.57     21.72 o
   5  -8   4      119.78      119.34     10.07 o
   6  -8   4       67.95       78.50      8.94 o
   7  -8   4      121.53      122.48     12.08 o
   8  -8   4       17.74       28.92     24.12 o
  -6  -7   4       39.67       48.24     16.25 o
  -5  -7   4      451.95      361.27     26.22 o
  -4  -7   4       24.81       13.45      6.79 o
  -3  -7   4     1177.98     1157.81     28.37 o
  -2  -7   4      256.36      226.26     10.96 o
  -1  -7   4      328.57      299.22     11.49 o
   0  -7   4      225.56      165.17     12.58 o
   1  -7   4      588.78      530.63     22.55 o
   2  -7   4     1739.56     1668.71     28.17 o
   3  -7   4        7.81        7.58      4.40 o
   4  -7   4       80.82       60.30      6.42 o
   5  -7   4        2.51       14.13     12.32 o
   6  -7   4        7.64       14.41      7.34 o
   7  -7   4       13.17       15.99      8.43 o
   8  -7   4        8.99        0.00     16.78 o
  -7  -6   4       47.35       41.42     16.78 o
  -6  -6   4      184.68      166.74     20.97 o
  -5  -6   4      173.33      146.82     17.30 o
  -4  -6   4      107.79      106.39      9.55 o
  -3  -6   4     1593.15     1503.53     34.11 o
  -2  -6   4      148.17      135.52      8.57 o
  -1  -6   4        6.78        4.72      3.71 o
   0  -6   4     1402.79     1317.15     41.42 o
   1  -6   4     1150.59     1090.63     36.18 o
   2  -6   4      363.64      278.25     10.73 o
   3  -6   4      488.17      457.10     14.56 o
   4  -6   4      164.87      151.69      9.07 o
   5  -6   4      914.75      932.51     36.97 o
   6  -6   4       32.17       46.48      7.17 o
   7  -6   4      175.50      172.08     13.13 o
   8  -6   4        7.19        0.00     15.21 o
  -7  -5   4      153.57      187.19     23.60 o
  -6  -5   4       12.29       18.88     11.54 o
  -5  -5   4     1166.73     1147.14     28.33 o
  -4  -5   4       23.50       19.06      5.29 o
  -3  -5   4      406.11      383.22     12.83 o
  -2  -5   4       26.38       20.45      5.77 o
  -1  -5   4     3182.51     3453.99     65.98 o
   0  -5   4     1484.22     1474.97     44.57 o
   1  -5   4        2.62        7.68     10.75 o
   2  -5   4     2681.85     2726.08     54.29 o
   3  -5   4      188.28      154.20      8.29 o
   4  -5   4       71.74       61.94      6.42 o
   5  -5   4      234.51      209.89     23.86 o
   6  -5   4      174.51      154.92     11.64 o
   7  -5   4      185.03      212.85     21.24 o
   8  -5   4        7.42        0.00     13.11 o
  -8  -4   4       44.47        2.62     16.25 o
  -7  -4   4        1.99       17.30     14.16 o
  -6  -4   4       25.50       39.72      7.54 o
  -5  -4   4      523.61      466.47     24.38 o
  -4  -4   4      265.76      219.37     10.07 o
  -3  -4   4     1023.62      989.33     23.74 o
  -2  -4   4     1044.20     1193.93     36.18 o
  -1  -4   4       58.51      120.07      8.39 o
   0  -4   4     3203.62     3198.42     60.98 o
   1  -4   4     3885.36     3861.38     73.22 o
   2  -4   4       17.54       20.19      3.51 o
   3  -4   4      828.38      820.80     20.18 o
   4  -4   4      790.23      743.76     19.81 o
   5  -4   4      303.46      294.54     12.54 o
   6  -4   4      298.41      290.44     13.90 o
   7  -4   4       33.98       42.58      8.90 o
   8  -4   4       24.09       24.12     14.16 o
  -8  -3   4       47.49       26.74     15.21 o
  -7  -3   4      103.67      118.50     16.78 o
  -6  -3   4        8.49        5.00      6.27 o
  -5  -3   4      182.76      167.10      9.78 o
  -4  -3   4       74.83       85.59      7.02 o
  -3  -3   4      791.84      792.99     19.77 o
  -2  -3   4      963.84      946.96     29.89 o
  -1  -3   4     1683.44     1880.82     52.96 o
   0  -3   4     2680.44     2567.05     49.31 o
   1  -3   4     1154.96     1058.24     17.49 o
   2  -3   4      395.90      365.19      7.44 o
   3  -3   4        0.25        5.77      2.05 o
   4  -3   4       23.99       38.33      5.00 o
   5  -3   4     1283.13     1315.58     30.94 o
   6  -3   4      251.95      239.11     12.98 o
   7  -3   4      242.11      232.28     20.97 o
   8  -3   4       35.58       20.45     13.63 o
  -8  -2   4       36.17       13.63     14.16 o
  -7  -2   4      256.13      273.86     15.08 o
  -6  -2   4       21.98       29.99      6.48 o
  -5  -2   4      468.40      523.06     16.05 o
  -4  -2   4      401.73      475.74     14.56 o
  -3  -2   4       11.98        5.77      3.28 o
  -2  -2   4     4320.83     4172.72    111.16 o
  -1  -2   4     6074.51     6372.86    165.69 o
   0  -2   4       25.75       32.67      2.62 o
   1  -2   4     1017.58      966.88     12.35 o
   2  -2   4     1505.77     1438.25     23.32 o
   3  -2   4     1666.05     1558.01     32.80 o
   4  -2   4       56.01       73.16      6.29 o
   5  -2   4      882.63      878.28     22.53 o
   6  -2   4       22.29       29.89     11.27 o
   7  -2   4       18.45       24.12     11.54 o
   8  -2   4      795.22      833.70     40.37 o
  -9  -1   4       11.61       26.22     17.30 o
  -8  -1   4        0.40        6.82     13.11 o
  -7  -1   4       42.85       39.85      8.34 o
  -6  -1   4       19.44       37.42      9.70 o
  -5  -1   4      315.49      345.31     21.24 o
  -4  -1   4       98.05       89.19      7.02 o
  -3  -1   4      441.67      426.20     12.42 o
  -2  -1   4     3055.11     3128.23     84.94 o
  -1  -1   4     5983.26     6356.30     93.61 o
   0  -1   4       65.10       46.28      1.68 o
   1  -1   4       39.56       41.12      1.97 o
   2  -1   4      512.98      543.42      8.16 o
   3  -1   4     5309.97     5482.99     82.62 o
   4  -1   4       28.23       30.53      3.26 o
   5  -1   4      182.04      190.11      7.37 o
   6  -1   4       13.44       13.11      8.91 o
   7  -1   4        0.68        0.00     12.06 o
  -9   0   4       16.34       26.22     15.21 o
  -8   0   4       32.63       28.67     13.37 o
  -7   0   4       99.94       88.75     15.73 o
  -6   0   4      225.30      223.70     12.05 o
  -5   0   4       17.06       29.38      5.37 o
  -4   0   4     4719.91     5080.91     96.21 o
  -3   0   4     1542.58     1583.60     32.99 o
  -2   0   4      148.73      151.01      8.91 o
  -1   0   4       41.76       84.07      3.38 o
   0   0   4     7521.66     8257.82     85.39 o
   1   0   4     3680.32     3795.22     44.22 o
   2   0   4      350.67      380.45     11.59 o
   3   0   4     2411.47     2602.34     41.02 o
   4   0   4       76.07       77.00      4.94 o
   5   0   4       55.78       51.91      9.44 o
   6   0   4     1310.20     1305.61     48.24 o
   7   0   4      122.11      111.16     16.78 o
  -9   1   4       13.47        0.00     14.16 o
  -8   1   4        1.51        0.00      8.50 o
  -7   1   4        4.03       10.76      7.02 o
  -6   1   4      284.66      313.93     14.42 o
  -5   1   4      133.06      137.37      8.66 o
  -4   1   4      413.27      360.47     13.11 o
  -3   1   4     2591.12     2425.73     47.79 o
  -2   1   4      105.12      108.18      9.70 o
  -1   1   4      551.20      559.10      8.77 o
   0   1   4      255.50      299.60      5.04 o
   1   1   4     8236.95     8701.11    110.82 o
   2   1   4      231.27      193.87      5.30 o
   3   1   4      459.42      443.59     19.40 o
   4   1   4       72.96       65.54      9.44 o
   5   1   4        9.18        8.39      8.39 o
   6   1   4       56.13       49.81     13.11 o
   7   1   4      211.66      212.36     23.60 o
  -9   2   4       41.95       54.10     17.30 o
  -8   2   4       48.06       52.51      9.03 o
  -7   2   4       30.53       49.43     14.68 o
  -6   2   4      548.21      575.14     17.79 o
  -5   2   4      442.19      410.86     13.81 o
  -4   2   4      154.99      158.04      7.81 o
  -3   2   4        2.86       12.36      3.15 o
  -2   2   4     1485.87     1527.41     24.69 o
  -1   2   4     2872.42     3002.82     39.41 o
   0   2   4     5294.85     6136.07     70.52 o
   1   2   4     9294.26    10459.16    133.04 o
   2   2   4      685.09      670.21     12.81 o
   3   2   4      799.51      786.51     28.84 o
   4   2   4      684.59      627.64     26.74 o
   5   2   4      244.62      193.48     16.78 o
   6   2   4       82.54       73.41     14.68 o
   7   2   4        0.33        1.57     15.21 o
  -9   3   4       11.30       18.27     10.96 o
  -8   3   4       51.75       71.37     19.14 o
  -7   3   4       39.21       42.06     21.24 o
  -6   3   4      861.66      843.14     29.10 o
  -5   3   4       94.92       87.20     11.01 o
  -4   3   4       73.10       81.23      9.96 o
  -3   3   4     1747.33     1764.21     28.91 o
  -2   3   4      795.06      832.37     19.56 o
  -1   3   4     7713.84     8357.34    106.21 o
   0   3   4     2773.69     2786.09     43.27 o
   1   3   4       51.17       63.21      3.56 o
   2   3   4      144.73      140.44     11.54 o
   3   3   4      193.70      199.25     14.68 o
   4   3   4      452.98      437.83     22.55 o
   5   3   4      128.46      129.51     16.25 o
   6   3   4        9.31        6.29     13.11 o
  -9   4   4       24.29       21.28     10.58 o
  -8   4   4      362.81      365.39     17.69 o
  -7   4   4       32.01       47.07      7.27 o
  -6   4   4       79.52       88.13      8.19 o
  -5   4   4       48.13       48.84      6.29 o
  -4   4   4     1027.49      998.76     22.80 o
  -3   4   4      904.58      884.54     21.42 o
  -2   4   4      222.86      261.38      9.32 o
  -1   4   4     8300.48     9236.70    117.35 o
   0   4   4     1174.33     1222.01     21.16 o
   1   4   4      412.44      410.24      8.21 o
   2   4   4      639.72      606.42     17.43 o
   3   4   4      307.76      328.50     13.35 o
   4   4   4      521.87      504.94     26.22 o
   5   4   4      169.24      168.31     19.40 o
   6   4   4        0.32       10.49     13.63 o
  -9   5   4       10.68        4.86     10.18 o
  -8   5   4      204.45      205.79     14.72 o
  -7   5   4      177.40      161.51     11.71 o
  -6   5   4      456.36      427.26     36.97 o
  -5   5   4      383.98      399.34     18.35 o
  -4   5   4       40.23       36.44      3.52 o
  -3   5   4     2908.79     3063.61     60.89 o
  -2   5   4      798.44      684.43     17.69 o
  -1   5   4      266.40      267.40      7.11 o
   0   5   4      430.37      479.89     10.75 o
   1   5   4       67.75       69.54      5.27 o
   2   5   4      711.18      706.06     19.81 o
   3   5   4       41.53       32.53     10.22 o
   4   5   4       67.24       66.63      9.27 o
   5   5   4       50.41       55.41     19.93 o
  -9   6   4       12.04        4.67     11.05 o
  -8   6   4        0.64        0.00     12.58 o
  -7   6   4      419.61      425.95     16.50 o
  -6   6   4      123.49      116.48     11.80 o
  -5   6   4      833.44      860.64     36.26 o
  -4   6   4      390.05      433.35     23.33 o
  -3   6   4     4212.21     4314.13     83.47 o
  -2   6   4      775.95      780.56     24.64 o
  -1   6   4      287.60      274.04      7.61 o
   0   6   4      183.99      184.76      7.28 o
   1   6   4      413.85      431.97     11.37 o
   2   6   4     1032.90      999.97     25.75 o
   3   6   4      424.23      382.93     15.94 o
   4   6   4       62.80       67.09      9.82 o
   5   6   4        7.75        9.50     10.68 o
  -9   7   4       11.59       12.58     18.35 o
  -8   7   4        0.34       26.14      8.42 o
  -7   7   4      129.41      122.60     11.33 o
  -6   7   4      200.29      196.05     10.24 o
  -5   7   4     1031.95      973.35     26.04 o
  -4   7   4      600.32      595.99     39.59 o
  -3   7   4      567.51      549.36     32.77 o
  -2   7   4        0.23        9.30      9.18 o
  -1   7   4      195.73      201.38      7.45 o
   0   7   4     1352.25     1378.32     25.36 o
   1   7   4       10.64       13.14      4.77 o
   2   7   4        0.28       10.95      8.39 o
   3   7   4       18.83        4.98      7.79 o
   4   7   4       47.54       41.95     11.12 o
  -9   8   4      186.04      276.85     34.61 o
  -8   8   4       19.55        0.00     16.78 o
  -7   8   4      618.12      623.97     35.66 o
  -6   8   4        0.92        0.00     12.06 o
  -5   8   4      313.94      343.10     14.74 o
  -4   8   4      501.30      470.39     16.76 o
  -3   8   4      104.76      110.89      9.96 o
  -2   8   4      883.91      809.30     22.25 o
  -1   8   4        9.13       11.66      3.86 o
   0   8   4      905.91      858.85     18.45 o
   1   8   4      750.30      770.50     21.63 o
   2   8   4      167.46      180.80     12.59 o
   3   8   4      260.88      252.04     17.01 o
  -9   9   4       30.38       31.98     22.55 o
  -8   9   4        0.59       56.10     18.35 o
  -7   9   4      136.72      137.90     20.45 o
  -6   9   4      315.48      328.76     26.74 o
  -5   9   4       63.78       74.30      9.02 o
  -4   9   4      106.64       85.07      8.63 o
  -3   9   4        3.03        0.00      5.91 o
  -2   9   4      624.94      602.56     19.77 o
  -1   9   4       14.41       19.76      4.84 o
   0   9   4        0.05        1.62      5.50 o
   1   9   4       10.52       15.73      7.04 o
   2   9   4        5.97       19.88      8.88 o
   3   9   4      293.29      295.26     31.72 o
  -8  10   4        0.92        0.00     19.93 o
  -7  10   4       89.14       97.00     19.40 o
  -6  10   4       25.36       37.13      9.02 o
  -5  10   4       22.91       27.53     12.85 o
  -4  10   4      235.82      230.84     13.87 o
  -3  10   4        2.25        0.66      6.74 o
  -2  10   4      126.71      140.91     11.19 o
  -1  10   4      220.72      221.68     14.23 o
   0  10   4      111.95      116.93     14.16 o
   1  10   4      171.79      220.86     20.71 o
   2  10   4        6.05       28.59      9.93 o
  -8  11   4      118.99      146.82     24.64 o
  -7  11   4       69.83       84.94     20.97 o
  -6  11   4        8.93       14.04      9.51 o
  -5  11   4        1.53       17.77      9.02 o
  -4  11   4      126.00      115.56     11.15 o
  -3  11   4        2.60        0.00      7.54 o
  -2  11   4      390.73      407.69     18.64 o
  -1  11   4       25.69        3.01     10.22 o
   0  11   4       66.06       62.40     13.63 o
   1  11   4      724.45      833.70     39.33 o
  -7  12   4       44.12       70.26     20.97 o
  -6  12   4       52.00       41.93     14.94 o
  -5  12   4       67.19       73.77     11.25 o
  -4  12   4      127.31      133.84     13.08 o
  -3  12   4       51.65       56.80     10.47 o
  -2  12   4      610.33      629.33     24.06 o
  -1  12   4      153.04      142.10     18.35 o
  -5  13   4        1.18        0.00     35.13 o
  -4  13   4       17.30       23.29     12.03 o
  -3  13   4        5.91        8.51     29.89 o
   2 -15   5      403.93      307.79     31.46 o
   3 -15   5       12.49       34.61     16.78 o
   4 -15   5       26.13       43.52     19.40 o
  -1 -14   5      219.68      230.21     13.69 o
   0 -14   5        1.05        1.26      8.25 o
   1 -14   5      476.37      448.69     20.14 o
   2 -14   5      408.06      386.10     36.44 o
   3 -14   5        5.61        7.34     15.21 o
   4 -14   5       73.04       62.40     18.88 o
   5 -14   5       32.41       61.35     18.35 o
  -2 -13   5       20.86       25.69     18.88 o
  -1 -13   5      540.37      547.37     19.45 o
   0 -13   5     1123.44     1086.45     22.32 o
   1 -13   5       48.62       57.82      9.25 o
   2 -13   5       23.63       25.77      8.15 o
   3 -13   5       32.18       16.78     12.58 o
   4 -13   5      701.59      692.13     37.23 o
   5 -13   5      201.16      260.60     26.74 o
   6 -13   5      124.06      123.22     22.02 o
  -3 -12   5       59.22       71.83     18.88 o
  -2 -12   5       73.67       45.87     10.36 o
  -1 -12   5      747.94      740.96     20.97 o
   1 -12   5       37.15       31.56      7.43 o
   2 -12   5      109.72      115.07     10.58 o
   3 -12   5        0.54        0.00      8.91 o
   4 -12   5      364.75      388.54     27.79 o
   5 -12   5      434.59      380.15     29.36 o
   6 -12   5       56.39       44.34     11.27 o
   7 -12   5       77.92       71.70     14.42 o
  -4 -11   5       35.38       28.31     19.40 o
  -3 -11   5      618.06      596.70     34.61 o
  -2 -11   5     1189.22     1076.92     30.29 o
  -1 -11   5       14.20       16.39      7.05 o
   1 -11   5      539.31      533.26     27.27 o
   2 -11   5     2118.66     2068.00     44.64 o
   3 -11   5      343.27      314.80     12.14 o
   4 -11   5      164.62      190.34     20.45 o
   5 -11   5      362.01      329.91     30.15 o
   6 -11   5        8.30       17.19      9.83 o
   7 -11   5       20.80       32.89     11.71 o
  -5 -10   5       21.82       30.41     18.35 o
  -4 -10   5      100.43      101.72     18.35 o
  -3 -10   5      702.46      643.57     22.39 o
  -2 -10   5     1482.31     1379.58     35.13 o
  -1 -10   5      771.37      789.92     23.36 o
   0 -10   5      339.20      329.29     20.45 o
   1 -10   5      622.63      566.81     26.74 o
   2 -10   5      336.97      297.05     18.35 o
   3 -10   5     1403.28     1343.59     29.66 o
   4 -10   5      253.36      197.68     13.58 o
   5 -10   5        0.36        3.25      7.93 o
   6 -10   5       80.15       79.90     11.09 o
   7 -10   5       84.34      109.93     22.02 o
  -5  -9   5      157.49      130.04     19.93 o
  -4  -9   5      825.76      788.61     38.28 o
  -3  -9   5       58.00       55.19      8.34 o
  -2  -9   5       60.35       48.54     15.21 o
  -1  -9   5       14.41       26.47      6.48 o
   0  -9   5     2163.82     2087.93     65.02 o
   1  -9   5        4.38        4.19      7.34 o
   2  -9   5     1319.32     1258.52     46.14 o
   3  -9   5      650.07      631.71     45.88 o
   4  -9   5      277.45      299.66     14.47 o
   5  -9   5       23.17        7.96      8.91 o
   6  -9   5        4.31        4.04      8.31 o
   7  -9   5        3.52        0.00      9.83 o
   8  -9   5       11.54        0.00     11.57 o
  -6  -8   5      118.39      153.63     20.97 o
  -5  -8   5      471.01      430.48     30.41 o
  -4  -8   5      773.16      737.14     23.28 o
  -3  -8   5      235.11      220.96     12.85 o
  -2  -8   5      623.63      574.85     18.44 o
  -1  -8   5       33.58       36.58      6.64 o
   0  -8   5     1522.80     1547.33     50.34 o
   1  -8   5     3195.95     3078.94     89.66 o
   2  -8   5      241.58      215.53      8.33 o
   3  -8   5        1.02       11.44      5.15 o
   4  -8   5       91.09       86.79      8.91 o
   5  -8   5      434.32      438.43     16.95 o
   6  -8   5      442.96      416.25     17.84 o
   7  -8   5       34.67       43.16      9.78 o
   8  -8   5        4.19        8.52     34.61 o
  -6  -7   5      412.22      431.53     31.98 o
  -5  -7   5        1.16        7.87     12.58 o
  -4  -7   5       33.86       29.88      7.54 o
  -3  -7   5      135.59      146.64     10.15 o
  -2  -7   5     1933.96     1872.43     56.63 o
  -1  -7   5      557.14      540.86     16.31 o
   1  -7   5     2920.30     2836.69     82.32 o
   2  -7   5      285.28      267.99      7.24 o
   3  -7   5       43.97       37.38      5.93 o
   4  -7   5       64.32       74.47      7.30 o
   5  -7   5      238.54      218.61     12.32 o
   6  -7   5       32.56       71.82     12.85 o
   7  -7   5       16.47        0.00      8.94 o
   8  -7   5       23.66        0.42     11.19 o
  -7  -6   5      212.40      262.70     27.27 o
  -6  -6   5      139.07      141.05     17.83 o
  -5  -6   5      302.99      278.83     19.66 o
  -4  -6   5      862.33      823.40     23.14 o
  -3  -6   5      152.23      142.60      9.41 o
  -2  -6   5      720.94      685.84     25.69 o
  -1  -6   5     2303.53     2287.26     46.52 o
   0  -6   5      984.08     1001.97     23.54 o
   1  -6   5      456.39      442.54     19.93 o
   2  -6   5      626.53      652.85     18.16 o
   3  -6   5     1416.47     1310.63     30.75 o
   4  -6   5      901.36      887.12     23.72 o
   5  -6   5        1.16        9.40      5.77 o
   6  -6   5        1.28        0.00      7.60 o
   7  -6   5       74.08       71.54     19.66 o
   8  -6   5       26.21       51.40     11.46 o
  -7  -5   5       11.87       21.50     14.68 o
  -6  -5   5       61.62       59.78     14.16 o
  -5  -5   5       82.47       91.86      8.57 o
  -4  -5   5      514.94      487.68     19.66 o
  -3  -5   5      743.45      650.83     18.59 o
  -2  -5   5     1320.19     1445.61     44.57 o
  -1  -5   5     3370.87     3625.46     69.51 o
   0  -5   5     1067.24     1063.80     24.28 o
   1  -5   5      319.86      268.65      9.82 o
   2  -5   5      645.54      654.10     17.59 o
   3  -5   5      263.67      249.66     10.73 o
   4  -5   5      745.42      762.87     20.93 o
   5  -5   5      217.32      205.19      7.04 o
   6  -5   5       89.01       77.97      8.66 o
   7  -5   5      476.23      430.65     19.09 o
   8  -5   5      115.12      148.91     19.93 o
  -8  -4   5        1.40       20.97     17.30 o
  -7  -4   5       28.75       55.06     14.16 o
  -6  -4   5      108.46      110.67     13.37 o
  -5  -4   5       82.77       76.68      7.43 o
  -4  -4   5      545.21      495.37     16.11 o
  -3  -4   5      868.20      858.89     22.10 o
  -2  -4   5     2747.88     2830.92     78.65 o
  -1  -4   5       32.01       24.64      5.24 o
   0  -4   5      280.99      276.27      9.44 o
   1  -4   5     2536.88     2494.17     46.72 o
   2  -4   5     1903.78     1826.55     38.18 o
   3  -4   5     1380.57     1378.21     30.96 o
   4  -4   5       37.30       42.21      5.99 o
   5  -4   5       95.03       99.70      6.32 o
   6  -4   5      181.75      169.91     11.57 o
   7  -4   5       88.03      109.77     10.73 o
   8  -4   5       13.69       37.75     14.68 o
  -8  -3   5        2.17        0.00     14.68 o
  -7  -3   5       70.39       89.66     14.16 o
  -6  -3   5      440.29      442.14     16.35 o
  -5  -3   5     1392.00     1322.28     31.57 o
  -4  -3   5      143.53      118.33     11.27 o
  -3  -3   5     2570.76     2738.92     55.41 o
  -2  -3   5      484.11      488.69     18.88 o
  -1  -3   5     2799.96     3061.11     83.37 o
   0  -3   5      765.52      826.73     14.76 o
   1  -3   5     2144.12     2184.59     29.69 o
   2  -3   5     3310.93     3363.90     61.96 o
   3  -3   5      594.42      564.10     11.57 o
   4  -3   5     1029.41      985.21     18.41 o
   5  -3   5     1588.74     1496.11     34.28 o
   6  -3   5      319.76      337.15     20.97 o
   7  -3   5      105.07      129.51     16.78 o
   8  -3   5      116.61      119.03     19.40 o
  -8  -2   5        5.42        0.00     13.63 o
  -7  -2   5       74.92       80.99      9.45 o
  -6  -2   5       71.13       61.73      7.39 o
  -5  -2   5      312.92      290.53     12.42 o
  -4  -2   5      323.96      325.65     12.54 o
  -3  -2   5      149.00      157.03      7.91 o
  -2  -2   5       29.54       24.12      4.72 o
  -1  -2   5     4427.87     4801.93    126.89 o
   0  -2   5     6422.66     6797.53    100.35 o
   1  -2   5     1566.43     1627.35     22.36 o
   2  -2   5      265.32      242.18      5.43 o
   3  -2   5        8.21        7.34      2.23 o
   4  -2   5      489.68      491.15      9.91 o
   5  -2   5      191.74      192.42      8.27 o
   6  -2   5       67.02       74.98     12.58 o
   7  -2   5      160.49      162.55     18.88 o
  -9  -1   5        0.61       35.66     16.78 o
  -8  -1   5      108.13      121.00     11.85 o
  -7  -1   5      325.26      338.07     16.26 o
  -6  -1   5       25.03       33.84      6.64 o
  -5  -1   5      321.49      294.95     11.86 o
  -4  -1   5      569.92      548.10     25.69 o
  -3  -1   5     1106.59     1160.61     26.32 o
  -2  -1   5     1854.16     1976.77     57.15 o
  -1  -1   5      631.41      556.85     19.93 o
   0  -1   5     2600.58     2454.21     32.62 o
   1  -1   5      650.40      617.46     11.57 o
   2  -1   5     3484.06     3641.17     70.78 o
   3  -1   5     1392.43     1416.30     24.26 o
   4  -1   5      412.07      398.86     10.08 o
   5  -1   5      161.76      159.66      9.07 o
   6  -1   5        7.67       10.49      9.96 o
   7  -1   5      146.83      157.83     19.40 o
  -9   0   5        0.27        0.00     15.73 o
  -8   0   5       96.36       90.36     10.73 o
  -7   0   5      163.32      173.34     17.83 o
  -6   0   5       20.93       19.04      6.11 o
  -5   0   5      119.20      128.63     13.90 o
  -4   0   5      754.48      833.71     20.95 o
  -3   0   5     3548.74     3415.22    187.98 o
  -2   0   5     4451.92     4780.43    128.46 o
  -1   0   5     6012.42     6557.23     83.87 o
   0   0   5     1682.76     1656.52     26.52 o
   1   0   5      228.11      189.48      5.85 o
   2   0   5     1297.02     1322.36     22.70 o
   3   0   5      209.34      185.37      8.55 o
   4   0   5      379.68      368.75      9.64 o
   5   0   5      985.80      939.62     36.70 o
   6   0   5        0.67        1.05     11.54 o
   7   0   5       22.56       43.00     14.68 o
  -9   1   5      131.68      122.41     15.21 o
  -8   1   5       31.57       27.42      9.96 o
  -7   1   5      367.72      344.52     15.20 o
  -6   1   5       28.87       50.50      7.60 o
  -5   1   5      581.29      557.48     17.04 o
  -4   1   5      384.61      395.21     12.69 o
  -3   1   5      778.79      779.72     18.81 o
  -2   1   5     1170.24     1144.24     19.60 o
  -1   1   5     4291.90     4705.41     76.43 o
   0   1   5     4132.12     4656.26     70.01 o
   1   1   5      709.36      812.35     12.91 o
   2   1   5      263.50      211.94      5.59 o
   3   1   5     1814.05     1851.68     30.87 o
   4   1   5       48.05       59.78     13.90 o
   5   1   5      260.93      272.66     19.40 o
   6   1   5       32.90       29.89     12.06 o
   7   1   5        3.93        0.00     11.48 o
  -9   2   5      281.38      267.95     33.03 o
  -8   2   5      189.32      164.16     13.70 o
  -7   2   5       29.36       23.01      9.18 o
  -6   2   5      100.97      110.01      9.27 o
  -5   2   5     1768.47     1742.73     38.47 o
  -4   2   5     1964.24     2068.43     42.73 o
  -3   2   5        7.84       14.71      3.01 o
  -2   2   5     1747.99     1680.44     27.30 o
  -1   2   5      151.39      218.96      5.15 o
   0   2   5     2191.29     2262.65     35.70 o
   1   2   5      703.17      716.08     11.85 o
   2   2   5      520.11      479.36     11.58 o
   3   2   5      835.76      804.80     21.12 o
   4   2   5      271.66      267.88     21.50 o
   5   2   5       28.06       21.80      9.44 o
   6   2   5        9.42       10.55     10.22 o
  -9   3   5       54.06       48.63     12.85 o
  -8   3   5       35.76       38.10      9.03 o
  -7   3   5       26.16       32.99      7.30 o
  -6   3   5      416.27      404.92     15.47 o
  -5   3   5      137.18      164.50      8.69 o
  -4   3   5      419.30      373.10     11.71 o
  -3   3   5      149.50      173.49      5.54 o
  -2   3   5     2727.43     3005.97     58.52 o
  -1   3   5        4.25       17.69      1.74 o
   0   3   5      159.56      128.62      5.90 o
   1   3   5     2357.80     2330.06     32.38 o
   2   3   5      221.85      197.09      9.45 o
   3   3   5      604.72      590.62     40.37 o
   4   3   5       18.55       15.35      6.85 o
   5   3   5       27.89       38.49      9.96 o
   6   3   5       20.85       17.36     20.71 o
  -9   4   5       19.45       11.14     10.67 o
  -8   4   5       27.53       27.90     11.27 o
  -7   4   5       23.61       29.90      7.05 o
  -6   4   5      601.67      598.79     18.26 o
  -5   4   5       40.20       41.97      7.60 o
  -4   4   5      150.66      128.90      6.34 o
  -3   4   5      320.04      317.64     18.09 o
  -2   4   5      451.60      399.89     14.42 o
  -1   4   5      389.74      345.26      6.87 o
   0   4   5        5.72        5.76      4.33 o
   1   4   5     1654.29     1548.19     26.63 o
   2   4   5      791.09      809.07     21.12 o
   3   4   5      158.08      164.83     27.00 o
   4   4   5       16.81       18.81      6.85 o
   5   4   5      323.65      343.18     17.61 o
  -9   5   5       46.03       35.24     18.09 o
  -8   5   5      267.31      278.98     15.75 o
  -7   5   5       45.42       51.79      8.19 o
  -6   5   5        3.38       17.45      5.63 o
  -5   5   5       66.77       69.70      6.11 o
  -4   5   5      378.58      357.52     13.44 o
  -3   5   5        2.65        8.32      4.40 o
  -2   5   5      133.00       90.20      7.17 o
  -1   5   5     4230.02     4276.06     56.44 o
   0   5   5       11.29       17.86      3.26 o
   1   5   5      206.19      206.70      7.67 o
   2   5   5      159.82      178.66      9.93 o
   3   5   5      706.12      688.48     21.12 o
   4   5   5       96.64       93.05     10.36 o
   5   5   5      233.64      234.34     18.07 o
  -9   6   5        1.54       21.50     11.80 o
  -8   6   5      188.16      212.87     17.57 o
  -7   6   5      263.23      243.44     19.14 o
  -6   6   5       50.71       55.09     11.01 o
  -5   6   5       49.61       47.19     11.01 o
  -4   6   5       10.60       17.81     11.54 o
  -3   6   5     1342.92     1380.35     32.10 o
  -2   6   5        1.66        1.70      4.05 o
  -1   6   5      495.42      464.69     13.13 o
   0   6   5     1573.20     1578.57     27.60 o
   1   6   5      585.54      587.25     13.99 o
   2   6   5      114.62      120.40      9.62 o
   3   6   5      189.58      186.65     13.29 o
   4   6   5      620.86      626.81     23.32 o
  -9   7   5       86.77       39.85     19.93 o
  -8   7   5       22.58       12.58     16.25 o
  -7   7   5      208.76      190.86     23.60 o
  -6   7   5        4.69        6.82     11.54 o
  -5   7   5      291.92      282.39     13.48 o
  -4   7   5      171.90      175.44     10.33 o
  -3   7   5      887.41      843.47     23.14 o
  -2   7   5      196.56      217.69     10.71 o
  -1   7   5       16.50        9.65      3.73 o
   0   7   5      117.88      100.44      6.62 o
   1   7   5      756.96      770.65     17.42 o
   2   7   5      357.25      374.79     15.19 o
   3   7   5      278.63      273.83     15.75 o
   4   7   5       25.37       17.62     10.93 o
  -9   8   5        2.27        0.00     19.93 o
  -8   8   5       16.18       43.52     19.40 o
  -7   8   5       24.69       18.35     15.21 o
  -6   8   5       64.83       70.26     14.68 o
  -5   8   5       50.83       57.45     11.27 o
  -4   8   5       69.60       58.19      7.55 o
  -3   8   5      476.50      461.52     16.49 o
  -2   8   5      330.56      346.00     14.23 o
  -1   8   5      432.50      441.55     20.65 o
   0   8   5      108.44      124.58      8.13 o
   1   8   5      537.48      563.80     18.22 o
   2   8   5      577.06      557.19     19.44 o
   3   8   5        6.07        3.35      9.82 o
  -8   9   5       21.12       26.22     19.93 o
  -7   9   5      143.86      133.71     22.02 o
  -6   9   5       10.18        3.67     13.63 o
  -5   9   5      722.76      723.05     23.56 o
  -4   9   5      102.18       99.49      9.57 o
  -3   9   5       15.58       15.28      6.50 o
  -2   9   5      272.23      267.24     13.98 o
  -1   9   5      858.94      884.07     25.45 o
   0   9   5      658.89      636.26     16.78 o
   1   9   5       30.46       30.23      8.65 o
   2   9   5      157.39      144.98     14.42 o
  -8  10   5       42.34       51.39     22.02 o
  -7  10   5        7.85        7.87     16.25 o
  -6  10   5        0.69        9.21      8.92 o
  -5  10   5       79.38      117.91     25.43 o
  -4  10   5       55.33       71.38      8.92 o
  -3  10   5      624.09      616.29     21.64 o
  -2  10   5       92.18      101.99     23.33 o
  -1  10   5      295.62      257.23     29.10 o
   0  10   5      631.15      640.22     30.41 o
   1  10   5        2.74        0.00     12.06 o
  -7  11   5      194.31      318.80     35.66 o
  -6  11   5      162.07      148.80     13.72 o
  -5  11   5       65.27       53.05     10.28 o
  -4  11   5      132.08      149.09     13.98 o
  -3  11   5       33.24       47.38      9.60 o
  -2  11   5      991.34      968.34     29.41 o
  -1  11   5        0.45        6.69      9.44 o
   0  11   5       56.60       48.24     14.16 o
  -6  12   5        3.83        0.00     13.63 o
  -5  12   5       77.07       53.22     12.22 o
  -4  12   5       88.85       72.17     12.12 o
  -3  12   5      251.39      284.11     18.60 o
  -2  12   5      136.24      180.27     15.52 o
  -1  12   5       13.88       24.12     13.63 o
   1 -15   6       17.81       28.76      9.57 o
   2 -15   6       12.34       19.40     18.35 o
   3 -15   6      106.25      143.67     21.50 o
   4 -15   6       77.56       73.93     19.40 o
  -1 -14   6      164.63      187.91     27.27 o
   0 -14   6      146.80      174.95     11.35 o
   1 -14   6      288.11      305.69     23.60 o
   2 -14   6      279.62      280.52     27.27 o
   3 -14   6      301.12      265.32     28.84 o
   4 -14   6        3.68       20.45     16.78 o
   5 -14   6       77.90       36.70     18.88 o
  -2 -13   6      130.73      132.18     14.27 o
  -1 -13   6       66.38       62.13     10.56 o
   0 -13   6       25.35       14.94     10.75 o
   1 -13   6      315.11      320.40     35.13 o
   2 -13   6        1.83       18.06     13.90 o
   3 -13   6      405.33      382.25     28.31 o
   4 -13   6       12.38       21.50     14.16 o
   5 -13   6       17.54        2.62     15.73 o
   6 -13   6      228.88      194.01     25.69 o
  -3 -12   6      161.57      176.70     22.55 o
  -2 -12   6      143.51      123.59     12.60 o
  -1 -12   6      270.59      306.65     21.98 o
   0 -12   6      320.49      303.87     23.60 o
   1 -12   6      592.34      566.61     19.39 o
   2 -12   6      245.47      242.99     13.08 o
   3 -12   6        0.81        1.57     12.06 o
   4 -12   6      272.14      282.10     23.60 o
   5 -12   6       61.82       59.78     40.64 o
   6 -12   6      148.64      164.45     49.29 o
   7 -12   6        0.03        0.00     28.05 o
  -4 -11   6        2.50        6.82     16.25 o
  -3 -11   6      125.18      105.52     11.84 o
  -2 -11   6       46.26       47.27      9.45 o
  -1 -11   6      985.75      998.63     28.36 o
   0 -11   6       12.77       17.04      7.42 o
   1 -11   6      652.04      649.66     30.41 o
   2 -11   6       12.05       11.03      5.91 o
   3 -11   6      458.72      442.02     27.27 o
   4 -11   6       89.65       81.27     14.16 o
   5 -11   6      136.69      118.51     11.80 o
   6 -11   6       74.13       81.73     11.80 o
   7 -11   6       66.45       45.06     18.35 o
  -5 -10   6       66.45       52.43     18.88 o
  -4 -10   6       75.33       74.46     17.83 o
  -3 -10   6      170.15      155.57     13.50 o
  -2 -10   6      437.45      371.86     16.57 o
  -1 -10   6      455.84      500.45     25.17 o
   0 -10   6      930.71      958.97     26.51 o
   1 -10   6        6.84       12.06      9.44 o
   2 -10   6        0.33        5.32      4.84 o
   3 -10   6      227.52      165.17     17.30 o
   4 -10   6     1042.08      975.54     28.15 o
   5 -10   6       13.94        0.00      7.91 o
   6 -10   6       71.88       56.27     13.37 o
   7 -10   6        7.24        2.57     10.82 o
  -5  -9   6      110.68      110.64     19.93 o
  -4  -9   6      234.38      203.76     41.69 o
  -3  -9   6      928.82      904.29     25.98 o
  -2  -9   6      183.32      188.76     15.73 o
  -1  -9   6      769.24      776.90     22.43 o
   0  -9   6      382.12      376.63     17.57 o
   1  -9   6     2238.64     2202.76     68.69 o
   2  -9   6     1514.97     1488.14     78.39 o
   3  -9   6      282.58      272.26     13.50 o
   4  -9   6      248.59      232.05     25.43 o
   5  -9   6       78.51       68.01     15.73 o
   6  -9   6       22.70       15.51      8.81 o
   7  -9   6      112.25      113.23     12.91 o
  -6  -8   6        3.18        0.00     17.30 o
  -5  -8   6       80.22       74.46     16.78 o
  -4  -8   6       13.40        0.00     11.54 o
  -3  -8   6      579.84      587.82     20.23 o
  -2  -8   6      352.40      298.35     17.83 o
  -1  -8   6      211.65      223.57     10.56 o
   0  -8   6      278.62      259.33     11.67 o
   1  -8   6      494.62      444.12     22.02 o
   2  -8   6      759.11      718.21     17.17 o
   3  -8   6       33.83       36.09      6.30 o
   4  -8   6      373.86      312.84     14.07 o
   5  -8   6        9.14       13.11      6.55 o
   6  -8   6        6.62       13.54     14.94 o
   7  -8   6       66.32       68.48     11.48 o
  -6  -7   6      110.82      144.72     19.93 o
  -5  -7   6      489.94      511.68     20.03 o
  -4  -7   6      258.34      237.21     13.96 o
  -3  -7   6       28.37       33.16      8.91 o
  -2  -7   6      712.68      757.67     28.84 o
  -1  -7   6     1834.60     1884.87     40.78 o
   0  -7   6     1042.73     1056.06     25.77 o
   1  -7   6      277.03      242.25     15.21 o
   2  -7   6     2176.72     2142.32     57.68 o
   3  -7   6       20.79       24.32      5.52 o
   4  -7   6        1.79        4.40      5.52 o
   5  -7   6      414.75      409.02     22.02 o
   6  -7   6       23.33       16.27      7.68 o
   7  -7   6      197.81      219.91     17.04 o
   8  -7   6       21.15       19.69     12.17 o
  -7  -6   6       42.69       59.25     16.78 o
  -6  -6   6        3.15        0.00     12.58 o
  -5  -6   6      217.12      203.96     22.81 o
  -4  -6   6        7.06        4.78      6.48 o
  -3  -6   6       18.22       15.39      6.27 o
  -2  -6   6       80.99       66.07      8.91 o
  -1  -6   6     1867.16     2002.46     60.30 o
   0  -6   6     3725.61     3914.45     76.00 o
   1  -6   6      132.75       94.91     10.49 o
   2  -6   6      772.58      771.59     20.76 o
   3  -6   6        5.76       15.36      4.25 o
   4  -6   6      272.84      271.60     12.22 o
   5  -6   6      238.58      266.42     12.96 o
   6  -6   6      607.15      584.23     20.51 o
   7  -6   6      662.64      661.06     23.35 o
   8  -6   6        2.93        8.39     15.73 o
  -7  -5   6      151.39      153.11     20.45 o
  -6  -5   6      422.14      429.14     22.55 o
  -5  -5   6        9.34       17.08      6.79 o
  -4  -5   6      823.60      881.20     24.18 o
  -3  -5   6     1226.20     1222.77     40.37 o
  -2  -5   6     3849.48     4281.78    116.93 o
  -1  -5   6       15.36        6.82      4.72 o
   0  -5   6     2452.93     2500.47     50.23 o
   1  -5   6      155.75      117.10      4.03 o
   2  -5   6      181.47      161.88      8.53 o
   3  -5   6      328.12      283.48     11.10 o
   4  -5   6        3.36        5.45      5.24 o
   5  -5   6     1031.09     1044.49     27.44 o
   6  -5   6      194.17      210.98     13.13 o
   7  -5   6      187.95      211.53     21.76 o
  -8  -4   6       33.39       31.46     18.35 o
  -7  -4   6      186.81      187.19     21.50 o
  -6  -4   6       22.42        4.55      7.59 o
  -5  -4   6       86.42       90.95      8.57 o
  -4  -4   6      848.39      822.26     27.53 o
  -3  -4   6     1007.04      932.80     32.51 o
  -2  -4   6     2152.46     2115.20     61.35 o
  -1  -4   6      748.35      645.99     23.60 o
   0  -4   6     1786.65     1960.95     40.04 o
   1  -4   6      105.89       83.52      3.41 o
   2  -4   6     1804.03     1805.71     30.67 o
   3  -4   6     2390.56     2318.28     44.31 o
   4  -4   6      626.78      653.12     13.47 o
   5  -4   6      513.45      462.70     12.43 o
   6  -4   6       15.25       26.74     10.49 o
   7  -4   6        2.59       10.49     12.06 o
  -8  -3   6      147.79      138.95     20.45 o
  -7  -3   6       73.58       78.37      9.82 o
  -6  -3   6        1.73        0.00      6.30 o
  -5  -3   6       26.94       24.12      6.27 o
  -4  -3   6      910.00      887.64     31.20 o
  -3  -3   6       77.90       79.18      9.96 o
  -2  -3   6     4543.21     5108.67    137.38 o
  -1  -3   6       22.29       22.55      5.24 o
   0  -3   6      133.12       88.17      4.00 o
   1  -3   6     1042.01      963.17     13.04 o
   2  -3   6       29.12       36.95      5.37 o
   3  -3   6     1061.34      965.30     15.40 o
   4  -3   6      348.50      336.55      8.00 o
   5  -3   6      526.86      571.74     11.90 o
   6  -3   6        5.83       10.89      4.94 o
   7  -3   6       14.15       26.74     13.11 o
  -8  -2   6        0.86       27.27     15.21 o
  -7  -2   6       34.22       36.25     10.49 o
  -6  -2   6      101.69      109.06      9.45 o
  -5  -2   6       82.50       72.08      7.22 o
  -4  -2   6     4395.23     4438.60     86.57 o
  -3  -2   6      556.83      536.93     22.02 o
  -2  -2   6      840.63      940.15     31.46 o
  -1  -2   6      800.49      811.16     27.27 o
   0  -2   6     7244.69     7784.47    115.30 o
   1  -2   6     2433.33     2388.16     38.61 o
   2  -2   6       42.69       54.03      4.58 o
   3  -2   6     2480.77     2673.74     36.67 o
   4  -2   6      560.65      569.11     11.03 o
   5  -2   6       29.32       41.51      4.94 o
   6  -2   6      142.50      165.13     12.17 o
   7  -2   6       14.68       33.03     13.11 o
  -9  -1   6        0.69       14.16     17.83 o
  -8  -1   6       43.50       57.68     10.38 o
  -7  -1   6        2.99        0.00      7.87 o
  -6  -1   6     1388.55     1336.97     32.97 o
  -5  -1   6        1.08        1.57      5.19 o
  -4  -1   6      891.25      899.38     22.99 o
  -3  -1   6       33.91       46.14      7.87 o
  -2  -1   6      209.08      183.52     11.54 o
  -1  -1   6      109.41      100.15      8.39 o
   0  -1   6       83.82       97.55      4.08 o
   1  -1   6     5414.49     5702.55     99.78 o
   2  -1   6     1526.73     1495.59     25.09 o
   3  -1   6        1.20        3.56      2.69 o
   4  -1   6        8.31       10.35      4.48 o
   5  -1   6       33.67       34.50      9.96 o
   6  -1   6       80.34      109.82     10.49 o
   7  -1   6       11.19       17.83     13.63 o
  -9   0   6       11.83       29.36     16.25 o
  -8   0   6      419.94      382.72     18.90 o
  -7   0   6       59.26       78.18      8.53 o
  -6   0   6     1057.31     1116.91     30.67 o
  -5   0   6      487.61      485.56     16.31 o
  -4   0   6      377.75      358.17     12.59 o
  -3   0   6     2669.62     2938.94     84.42 o
  -2   0   6     4734.98     4964.47    134.23 o
  -1   0   6     8256.34     8653.68    127.91 o
   0   0   6     1281.52     1360.71     22.89 o
   1   0   6     1627.13     1696.71     30.91 o
   2   0   6      771.91      751.73     14.75 o
   3   0   6       12.00       15.87      3.30 o
   4   0   6      146.56      143.18      8.04 o
   5   0   6       60.07       57.92      7.76 o
   6   0   6      346.17      341.95     16.50 o
  -9   1   6       37.44       32.52     13.90 o
  -8   1   6      136.59      167.21     15.08 o
  -7   1   6        0.86        0.00      6.85 o
  -6   1   6      356.94      366.23     14.61 o
  -5   1   6       25.76       33.01      6.82 o
  -4   1   6       12.65       13.29      4.16 o
  -3   1   6     1168.51     1150.93     38.80 o
  -2   1   6      429.88      444.18     10.40 o
  -1   1   6     1298.96     1295.10     22.15 o
   0   1   6     1068.54     1103.19     19.34 o
   1   1   6      198.22      196.37      6.15 o
   2   1   6     1188.25     1279.01     22.48 o
   3   1   6      250.30      243.45      6.87 o
   4   1   6      606.46      634.88     19.07 o
   5   1   6        1.80        8.18      7.39 o
   6   1   6      192.08      193.26     18.09 o
  -9   2   6      150.19      148.63     14.27 o
  -8   2   6      586.97      563.68     36.97 o
  -7   2   6       43.96       50.09      8.06 o
  -6   2   6      400.20      403.94     26.48 o
  -5   2   6      422.97      467.77     15.45 o
  -4   2   6     2538.62     2645.84     53.25 o
  -3   2   6     1038.59     1022.07     19.13 o
  -2   2   6     1104.19     1176.18     21.03 o
  -1   2   6     3469.30     3742.05     49.51 o
   0   2   6     3297.74     3559.03     54.97 o
   1   2   6       27.70       36.62      3.50 o
   2   2   6     1104.43     1031.04     16.36 o
   3   2   6        3.92        6.74      5.00 o
   4   2   6      791.63      818.57     23.35 o
   5   2   6       22.20       33.06     12.85 o
   6   2   6       15.68        6.54     10.30 o
  -9   3   6        0.22        3.36     11.80 o
  -8   3   6      155.57      169.32     14.23 o
  -7   3   6       98.19      109.98      9.19 o
  -6   3   6        2.57        2.23      5.79 o
  -5   3   6        4.81        1.59      4.54 o
  -4   3   6       34.56       41.16      5.51 o
  -3   3   6     3230.10     3393.32     45.28 o
  -2   3   6     4252.21     4422.52     67.49 o
  -1   3   6      392.05      411.84      8.04 o
   0   3   6      156.64      162.50      5.85 o
   1   3   6     1199.17     1198.85     21.49 o
   2   3   6     1789.56     1767.42     30.00 o
   3   3   6       72.84       90.77      7.97 o
   4   3   6      220.32      211.99     12.54 o
   5   3   6        7.13        2.87     11.54 o
  -9   4   6        4.95        1.36     18.88 o
  -8   4   6      110.47      107.57     11.19 o
  -7   4   6      292.21      317.63     15.24 o
  -6   4   6      296.71      342.32     19.93 o
  -5   4   6      708.60      703.98     18.60 o
  -4   4   6      708.89      686.04     14.78 o
  -3   4   6      721.31      718.41     19.77 o
  -2   4   6      358.92      391.66     13.06 o
  -1   4   6       31.01       29.81      4.01 o
   0   4   6      456.05      488.27     11.31 o
   1   4   6        0.34        0.00      3.37 o
   2   4   6      813.35      775.13     20.75 o
   3   4   6      114.87      114.95      9.55 o
   4   4   6        8.21       18.58      7.76 o
   5   4   6       44.24       49.00     10.73 o
  -9   5   6      205.46      196.78     15.62 o
  -8   5   6       45.57       36.59      8.69 o
  -7   5   6       89.57       60.35      8.69 o
  -6   5   6       92.03       94.89      8.43 o
  -5   5   6      841.96      854.65     28.05 o
  -4   5   6     1353.92     1299.66     31.41 o
  -3   5   6       29.94       32.50      5.29 o
  -2   5   6      181.47      177.84      9.07 o
  -1   5   6      544.39      568.20     12.24 o
   0   5   6     3651.38     3607.57     56.78 o
   1   5   6      315.61      311.76     12.31 o
   2   5   6      293.73      259.52     15.73 o
   3   5   6       14.78       12.85      7.04 o
   4   5   6        3.16        0.00      8.88 o
  -9   6   6       16.41       12.58     19.40 o
  -8   6   6        2.43       23.60     15.73 o
  -7   6   6        2.08        2.40     10.75 o
  -6   6   6       25.62       30.70      5.20 o
  -5   6   6      408.82      422.10     15.87 o
  -4   6   6      470.68      474.05     16.72 o
  -3   6   6        8.67       12.96      5.03 o
  -2   6   6      503.55      496.64     16.20 o
  -1   6   6        0.69        5.51      3.17 o
   0   6   6      512.01      481.18     12.31 o
   1   6   6       69.87       80.48      6.30 o
   2   6   6        3.62        5.24      6.30 o
   3   6   6       28.06       21.99     17.83 o
   4   6   6      349.41      366.44     19.03 o
  -9   7   6        4.29        8.39     19.40 o
  -8   7   6        7.58        0.00     15.21 o
  -7   7   6      731.59      799.10     40.90 o
  -6   7   6     1258.99     1159.85     49.81 o
  -5   7   6       20.91       35.27     11.80 o
  -4   7   6      237.88      215.30     11.82 o
  -3   7   6      307.89      302.48     13.35 o
  -2   7   6     2494.43     2499.59     56.10 o
  -1   7   6      264.24      268.92      9.99 o
   0   7   6      246.47      231.26      9.40 o
   1   7   6      190.26      189.77     19.66 o
   2   7   6       63.93       75.90      8.88 o
   3   7   6      635.29      675.70     41.69 o
  -9   8   6       65.18       80.75     22.55 o
  -8   8   6        4.55        3.67     17.30 o
  -7   8   6       73.83       88.61     18.88 o
  -6   8   6        1.09        2.10     12.06 o
  -5   8   6        6.54       20.65      7.05 o
  -4   8   6      148.07      123.76     10.58 o
  -3   8   6      115.26       81.53      8.57 o
  -2   8   6      270.06      271.14     13.35 o
  -1   8   6      429.90      452.45     16.86 o
   0   8   6       28.07       30.76      5.61 o
   1   8   6       74.51       66.24      8.50 o
   2   8   6      273.42      298.29     22.28 o
  -8   9   6      173.79      173.03     26.74 o
  -7   9   6       49.32       50.34     17.30 o
  -6   9   6      169.87       84.94     18.88 o
  -5   9   6        7.63        0.00      9.70 o
  -4   9   6      653.39      625.26     22.29 o
  -3   9   6      220.52      210.24     13.57 o
  -2   9   6      121.64      139.23     11.80 o
  -1   9   6       29.56       49.51      8.43 o
   0   9   6       52.13       52.43     11.54 o
   1   9   6      227.03      288.39     23.60 o
   2   9   6      206.66      213.41     23.60 o
  -8  10   6        0.47        0.00     19.93 o
  -7  10   6       16.19        0.00     18.35 o
  -6  10   6      178.69      150.36     13.57 o
  -5  10   6      242.53      235.34     28.05 o
  -4  10   6      229.62      241.48     16.36 o
  -3  10   6      150.54      186.79     13.35 o
  -2  10   6       13.45       11.70      9.44 o
  -1  10   6       14.31       17.03      9.12 o
   0  10   6      185.57      206.59     22.02 o
  -7  11   6        0.18        8.91     20.97 o
  -6  11   6       19.16       29.73     11.43 o
  -5  11   6       71.87       78.18     11.64 o
  -4  11   6       92.25      116.98     12.47 o
  -3  11   6      253.24      314.12     18.33 o
  -2  11   6       95.98      158.57     39.85 o
  -1  11   6      241.48      228.09     20.45 o
  -6  12   6      242.64      246.68     21.50 o
  -5  12   6      344.18      374.36     22.10 o
  -4  12   6       61.47       61.64     14.16 o
  -3  12   6      265.10      259.41     21.24 o
   1 -15   7        1.77       19.40     13.72 o
   2 -15   7       42.32       52.43     17.30 o
   3 -15   7      115.82       99.63     19.93 o
  -1 -14   7      268.69      264.36     22.04 o
   0 -14   7      429.82      455.72     40.11 o
   1 -14   7       19.33       30.68     11.18 o
   2 -14   7       34.79       61.35     16.25 o
   3 -14   7        6.49        1.05     15.21 o
   4 -14   7       24.32        4.72     14.68 o
   5 -14   7       65.53       87.04     19.40 o
  -2 -13   7      266.48      274.19     20.14 o
  -1 -13   7       10.60       11.81      8.96 o
   0 -13   7      197.22      216.72     28.05 o
   1 -13   7      428.16      419.86     15.32 o
   2 -13   7      581.17      578.35     33.03 o
   3 -13   7       33.29       51.39     15.73 o
   4 -13   7      159.70      152.58     20.97 o
   5 -13   7       25.75        5.24     15.21 o
   6 -13   7        1.08        0.26     13.35 o
  -3 -12   7      166.99      137.38     22.02 o
  -2 -12   7      302.79      288.15     42.21 o
  -1 -12   7      144.47      131.80     12.01 o
   0 -12   7       34.93       57.37     17.04 o
   2 -12   7      293.41      270.94     13.19 o
   3 -12   7        4.89       11.54     13.11 o
   4 -12   7        5.44        0.00     13.63 o
   5 -12   7       13.97       17.29     10.56 o
   6 -12   7        1.87        9.60     11.67 o
  -4 -11   7      363.49      363.89     33.56 o
  -3 -11   7       24.73       33.84     10.07 o
  -2 -11   7      482.74      425.14     20.08 o
  -1 -11   7      420.18      428.78     27.00 o
   0 -11   7     1803.49     1872.56     44.86 o
   2 -11   7      207.32      227.37     11.25 o
   3 -11   7        3.91       14.16      9.96 o
   4 -11   7       34.49       34.88      9.08 o
   5 -11   7       76.29       84.26     11.49 o
   6 -11   7       65.46       73.99     11.86 o
   7 -11   7       16.15       16.73     12.76 o
  -5 -10   7       35.29       57.68     19.40 o
  -4 -10   7      189.14      188.73     15.24 o
  -3 -10   7      133.44      108.27     12.85 o
  -2 -10   7      178.79      165.17     18.35 o
  -1 -10   7      156.28      154.66     11.67 o
   0 -10   7      441.97      453.66     17.80 o
   2 -10   7       43.62       60.00      5.80 o
   3 -10   7        0.71       11.54      9.44 o
   4 -10   7       76.31       72.79      9.64 o
   5 -10   7      255.15      293.46     16.67 o
   6 -10   7      110.05      121.02     13.37 o
   7 -10   7       56.10       57.31     12.61 o
  -5  -9   7       14.06       16.78     16.25 o
  -4  -9   7       80.24       65.10     11.01 o
  -3  -9   7      262.20      264.54     14.87 o
  -2  -9   7     1071.76     1128.91     41.42 o
  -1  -9   7      472.68      421.23     32.51 o
   0  -9   7      296.52      300.74     13.72 o
   2  -9   7       12.05       12.63      7.34 o
   3  -9   7       98.70      101.83      9.25 o
   4  -9   7      250.14      235.46     14.45 o
   5  -9   7      328.04      326.61     16.79 o
   6  -9   7        4.71       18.27      8.94 o
   7  -9   7        7.08       12.39     19.66 o
  -6  -8   7      123.21      135.80     21.50 o
  -5  -8   7       99.69      153.01     24.12 o
  -4  -8   7       29.94       10.86      7.76 o
  -3  -8   7      101.82       85.93      9.32 o
  -2  -8   7     1911.84     1874.52     59.25 o
  -1  -8   7      575.78      596.04     18.35 o
   0  -8   7       18.57       17.36      7.08 o
   1  -8   7        3.25       13.63      4.82 o
   2  -8   7      977.99      926.40     25.21 o
   3  -8   7     1465.25     1446.40     35.40 o
   4  -8   7      664.51      624.62     23.07 o
   5  -8   7        5.96        4.65      7.22 o
   6  -8   7       42.05       47.38     16.25 o
   7  -8   7       10.51        7.40     25.17 o
  -7  -7   7       18.80       92.81     19.93 o
  -6  -7   7       15.68        0.00     15.73 o
  -5  -7   7       44.75       55.28     20.45 o
  -4  -7   7     1147.72     1065.34     29.11 o
  -3  -7   7      425.74      476.10     22.02 o
  -2  -7   7       87.92       95.95     11.01 o
  -1  -7   7      530.72      561.05     24.64 o
   0  -7   7      339.79      339.12     25.43 o
   1  -7   7      150.99      135.30      8.13 o
   2  -7   7     1241.10     1168.48     28.92 o
   3  -7   7      284.61      255.82     12.32 o
   4  -7   7        4.90        8.61      5.67 o
   5  -7   7        4.04       13.29      6.93 o
   6  -7   7      115.67      112.51     11.19 o
   7  -7   7      229.88      226.15     16.38 o
  -7  -6   7        0.75        0.00     16.78 o
  -6  -6   7       15.09       18.56      9.18 o
  -5  -6   7        9.97       24.38      7.81 o
  -4  -6   7     1475.63     1466.02     36.08 o
  -3  -6   7      642.86      638.12     27.79 o
  -2  -6   7       36.07       38.80      7.87 o
  -1  -6   7      332.01      304.12     17.30 o
   0  -6   7      151.64      119.31      7.79 o
   1  -6   7     4061.00     4030.69     54.52 o
   2  -6   7     2202.56     2146.22     37.13 o
   3  -6   7        0.05       13.06     10.22 o
   4  -6   7      138.81      146.05     10.36 o
   5  -6   7       45.00       32.67      6.93 o
   6  -6   7      237.52      266.18     15.15 o
   7  -6   7       36.87       49.29     14.68 o
  -7  -5   7       28.10       35.13     14.68 o
  -6  -5   7       99.63      105.14     10.58 o
  -5  -5   7       11.97        7.15      6.93 o
  -4  -5   7       47.67       45.58      7.59 o
  -3  -5   7     1473.36     1451.90     47.72 o
  -2  -5   7       15.34       22.55      6.82 o
  -1  -5   7      498.42      486.59     20.45 o
   0  -5   7      750.29      724.64     27.27 o
   1  -5   7       30.37       17.65      2.28 o
   2  -5   7       77.57      109.82     10.94 o
   3  -5   7      308.86      284.08      9.58 o
   4  -5   7        1.34        4.72      6.82 o
   5  -5   7       75.23       88.61     12.58 o
   6  -5   7       96.67      104.94      8.13 o
   7  -5   7       24.21       26.22     14.68 o
  -8  -4   7      126.15      215.50     26.74 o
  -7  -4   7        1.75        0.00      9.25 o
  -6  -4   7     1062.01     1042.69     29.18 o
  -5  -4   7      990.88      943.05     26.25 o
  -4  -4   7      332.60      335.68     14.03 o
  -3  -4   7      130.71      131.61     12.58 o
  -2  -4   7      287.95      306.74     15.73 o
  -1  -4   7     5676.22     6228.66    166.22 o
   0  -4   7     3702.78     3651.70     70.82 o
   1  -4   7      417.81      452.45      8.78 o
   2  -4   7     1442.07     1424.18     25.73 o
   3  -4   7       67.11       73.67      4.09 o
   4  -4   7      722.57      730.02     13.23 o
   5  -4   7       30.59       29.26      3.93 o
   6  -4   7      222.59      237.03     13.23 o
   7  -4   7       36.24       26.22     14.68 o
  -8  -3   7       70.82      111.68     18.35 o
  -7  -3   7       52.27       68.16      9.78 o
  -6  -3   7      307.81      258.85     14.33 o
  -5  -3   7      853.61      816.66     23.86 o
  -4  -3   7      401.30      378.87     14.45 o
  -3  -3   7      778.91      751.38     28.84 o
  -2  -3   7     1302.68     1375.87     43.52 o
  -1  -3   7     1223.84     1503.29     46.14 o
   0  -3   7      953.24      815.82     19.83 o
   1  -3   7      354.01      336.09      8.48 o
   2  -3   7      422.07      415.92      9.57 o
   3  -3   7       12.65       16.73      2.83 o
   4  -3   7      726.52      717.21     13.10 o
   5  -3   7      412.41      425.11     13.40 o
   6  -3   7      160.13      166.74     18.88 o
   7  -3   7       17.84        9.44     13.63 o
  -8  -2   7      191.94      228.23     33.56 o
  -7  -2   7      179.81      206.17     14.07 o
  -6  -2   7      101.39       89.86     20.71 o
  -5  -2   7       82.69       73.31     14.42 o
  -4  -2   7      182.63      175.09     14.94 o
  -3  -2   7     1257.26     1196.55     39.85 o
  -2  -2   7     3925.89     4145.45    113.78 o
  -1  -2   7      243.45      336.10     15.73 o
   0  -2   7       16.93        9.10      2.31 o
   1  -2   7      216.48      200.57      6.31 o
   2  -2   7      320.49      279.99      8.03 o
   3  -2   7      122.68      114.57      7.23 o
   4  -2   7        5.10       10.34      3.86 o
   5  -2   7       88.94      116.86      8.26 o
   6  -2   7      248.88      239.62     17.83 o
   7  -2   7       65.28       77.08     15.73 o
  -9  -1   7       23.91       20.97     16.78 o
  -8  -1   7      519.78      474.94     21.49 o
  -7  -1   7      758.31      757.52     24.47 o
  -6  -1   7       17.29       19.66      8.13 o
  -5  -1   7      536.04      569.18     18.17 o
  -4  -1   7     1054.86     1135.22     27.99 o
  -3  -1   7      246.52      343.97     17.83 o
  -2  -1   7      635.23      551.61     22.55 o
  -1  -1   7     1149.31     1112.96     20.16 o
   0  -1   7      345.83      303.86      7.95 o
   1  -1   7        5.47        6.43      2.47 o
   2  -1   7     2191.40     2094.65     36.68 o
   3  -1   7     1808.77     1827.80     30.82 o
   4  -1   7        1.20        1.92      3.94 o
   5  -1   7       36.49       42.68      7.02 o
   6  -1   7        0.71        8.09     12.85 o
  -9   0   7       84.89       94.32     13.33 o
  -8   0   7      142.22      142.47     12.42 o
  -7   0   7       43.53       34.54      8.13 o
  -6   0   7      151.04      145.88     11.10 o
  -5   0   7       96.10       68.95      7.04 o
  -4   0   7      684.76      616.54     18.12 o
  -3   0   7     1138.63     1244.79     42.47 o
  -2   0   7      461.32      464.57     20.45 o
  -1   0   7      559.27      524.40     11.45 o
   0   0   7       33.87       26.12      3.00 o
   1   0   7      723.66      744.34     16.51 o
   2   0   7      290.12      296.96     16.39 o
   3   0   7      275.03      272.52      8.63 o
   4   0   7        6.51       13.60     12.85 o
   5   0   7      105.07      102.01      9.41 o
   6   0   7        0.89       11.52      8.71 o
  -9   1   7      343.97      363.72     21.42 o
  -8   1   7      107.29      111.44     11.86 o
  -7   1   7      363.91      360.91     28.58 o
  -6   1   7      455.58      445.55     16.35 o
  -5   1   7      173.31      177.86     10.36 o
  -4   1   7     2147.47     2189.33     46.23 o
  -3   1   7      380.53      359.17     18.88 o
  -2   1   7     1132.73     1197.01     27.53 o
  -1   1   7      212.12      202.22     10.22 o
   0   1   7     7777.84     8461.53    132.56 o
   1   1   7     3227.00     3192.63     50.14 o
   2   1   7      367.79      357.83      9.69 o
   3   1   7       19.24       18.78      3.99 o
   4   1   7       26.60       32.15      6.48 o
   5   1   7      305.81      317.63     15.73 o
   6   1   7      118.77      114.06     12.42 o
  -9   2   7        8.68        0.32     11.19 o
  -8   2   7      213.17      252.94     16.20 o
  -7   2   7       96.68       71.74     11.01 o
  -6   2   7      464.22      450.69     16.72 o
  -5   2   7      237.98      267.53     11.71 o
  -4   2   7       65.61       56.26      6.82 o
  -3   2   7      371.14      359.81     11.27 o
  -2   2   7      408.91      410.39     27.40 o
  -1   2   7     1075.83     1119.25     20.25 o
   0   2   7      111.50      133.92      5.65 o
   1   2   7      535.36      438.84     10.68 o
   2   2   7       10.19       10.78      3.73 o
   3   2   7       59.03       64.80      7.04 o
   4   2   7        5.27        3.93      6.67 o
   5   2   7      241.12      218.93     15.20 o
  -9   3   7       33.51       30.15     23.33 o
  -8   3   7      160.99      152.23     13.70 o
  -7   3   7        7.96        5.90      9.18 o
  -6   3   7      422.47      449.77     16.35 o
  -5   3   7      156.65      149.56      9.30 o
  -4   3   7      593.22      578.16     15.98 o
  -3   3   7      417.66      457.03     12.07 o
  -2   3   7     1885.06     1896.27     31.70 o
  -1   3   7     3045.54     2755.81    116.57 o
   0   3   7       41.67       57.21      4.10 o
   1   3   7      186.86      198.38      7.45 o
   2   3   7      299.29      292.99      9.35 o
   3   3   7      909.47      884.49     24.64 o
   4   3   7       35.32       44.05      7.76 o
   5   3   7       21.30        9.85      9.70 o
  -9   4   7       21.46       24.88     18.61 o
  -8   4   7      106.46      145.29     18.61 o
  -7   4   7        0.31       10.70      7.54 o
  -6   4   7      250.14      248.90     12.41 o
  -5   4   7       12.23       11.09      4.75 o
  -4   4   7      398.53      386.14     14.47 o
  -3   4   7      819.20      835.53     22.69 o
  -2   4   7      669.29      690.58     19.18 o
  -1   4   7      755.25      735.00     14.77 o
   0   4   7      464.43      464.18     11.40 o
   1   4   7      422.52      415.74     11.40 o
   2   4   7        0.98        5.95      5.37 o
   3   4   7      457.65      412.12     16.13 o
   4   4   7      428.60      488.03     19.09 o
  -9   5   7        4.83       45.62     18.88 o
  -8   5   7      271.16      308.95     18.09 o
  -7   5   7       34.17       43.81      7.76 o
  -6   5   7      149.53      161.99     10.24 o
  -5   5   7      342.47      302.02     21.50 o
  -4   5   7      590.61      606.24     19.34 o
  -3   5   7     1855.06     1801.83     40.50 o
  -2   5   7       22.63       19.40      5.03 o
  -1   5   7      288.97      299.52      8.77 o
   0   5   7      430.90      346.47     10.00 o
   1   5   7      589.51      595.15     14.49 o
   2   5   7      136.36      165.59     13.11 o
   3   5   7        0.70        2.10     11.54 o
   4   5   7       49.15       55.78     18.61 o
  -9   6   7       69.09       60.82     20.97 o
  -8   6   7       49.96       36.70     17.83 o
  -7   6   7       21.03       10.49     13.63 o
  -6   6   7      703.59      666.96     34.61 o
  -5   6   7      447.55      408.52     16.57 o
  -4   6   7      254.15      251.68     12.85 o
  -3   6   7      250.66      256.94     12.22 o
  -2   6   7      347.90      323.20     13.35 o
  -1   6   7      494.08      530.67     12.65 o
   0   6   7      110.73      123.81     10.77 o
   1   6   7      727.72      695.70     26.48 o
   2   6   7      700.66      677.04     21.30 o
   3   6   7        2.31        5.65     18.35 o
  -9   7   7       11.18        0.00     19.40 o
  -8   7   7        8.85        6.29     17.30 o
  -7   7   7      414.05      352.36     30.94 o
  -6   7   7       40.06       56.10     14.16 o
  -5   7   7      408.83      390.14     23.60 o
  -4   7   7      224.50      231.13     12.60 o
  -3   7   7      478.18      476.96     17.64 o
  -2   7   7      145.41      145.88     10.94 o
  -1   7   7      234.75      232.91      8.63 o
   0   7   7       58.82       69.00      8.33 o
   1   7   7       22.42       42.72      7.02 o
   2   7   7      170.11      151.59     12.79 o
   3   7   7      320.62      313.75     18.35 o
  -8   8   7      129.81      154.16     23.60 o
  -7   8   7       37.66       40.37     16.25 o
  -6   8   7      576.95      623.44     36.70 o
  -5   8   7      174.37      192.32     14.23 o
  -4   8   7      308.23      312.41     15.36 o
  -3   8   7      187.83      195.54     15.47 o
  -2   8   7       70.89       63.60      8.43 o
  -1   8   7      232.84      215.03     20.97 o
   0   8   7      942.28      951.68     37.23 o
   1   8   7       15.74       12.06     12.06 o
   2   8   7       97.77      109.44     11.80 o
  -8   9   7       13.45        9.44     20.97 o
  -7   9   7       64.25       40.37     18.35 o
  -6   9   7       12.20       18.99     12.32 o
  -5   9   7      199.14      201.73     14.65 o
  -4   9   7        7.68        6.54      8.31 o
  -3   9   7        8.08        9.41     10.22 o
  -2   9   7      134.75      163.52     13.06 o
  -1   9   7       24.34       49.64     13.90 o
   0   9   7      264.71      226.52     20.45 o
   1   9   7       39.61       47.19     14.16 o
  -7  10   7      119.28      130.04     25.17 o
  -6  10   7        2.62       18.55     10.86 o
  -5  10   7        7.79       11.87     12.06 o
  -4  10   7      188.34      162.64     13.98 o
  -3  10   7       63.70       68.08     10.45 o
  -2  10   7      554.16      605.60     23.18 o
  -1  10   7       14.27        9.44     12.58 o
   0  10   7      105.70       89.14     15.73 o
  -6  11   7       21.52        0.00     11.93 o
  -5  11   7        2.16        3.62     10.77 o
  -4  11   7       19.54       65.54     22.02 o
  -3  11   7        9.56        9.37     13.90 o
  -2  11   7       47.78       53.66     12.03 o
   2 -15   8       61.64       77.12     13.90 o
  -1 -14   8      207.52      206.31     17.96 o
   0 -14   8        3.97        0.00     17.04 o
   1 -14   8      215.22      256.30     21.76 o
   3 -14   8        3.36       38.28     17.30 o
   4 -14   8       24.52       41.95     17.30 o
  -2 -13   8      141.69      148.27     16.78 o
  -1 -13   8      529.11      533.78     35.13 o
   0 -13   8      150.74      135.54     14.09 o
   1 -13   8        4.80        1.05     11.01 o
   3 -13   8      263.68      262.17     26.22 o
   4 -13   8      400.22      444.12     32.51 o
   5 -13   8       78.23       73.41     18.35 o
  -3 -12   8      235.33      243.62     19.93 o
  -2 -12   8       68.68       88.42     12.42 o
  -1 -12   8      461.61      459.85     29.36 o
   0 -12   8      113.69      134.10     12.79 o
   1 -12   8       19.56       35.81      8.34 o
   2 -12   8        6.67        3.67     11.01 o
   3 -12   8       96.74      117.45     16.78 o
   4 -12   8      604.42      623.97     33.56 o
   5 -12   8      153.51      169.52     15.73 o
   6 -12   8      202.49      236.01     20.97 o
  -4 -11   8       91.57       95.43     20.45 o
  -3 -11   8      426.56      421.31     21.27 o
  -2 -11   8      543.09      531.68     28.31 o
  -1 -11   8        0.79        0.00     11.01 o
   0 -11   8        7.15        1.05      8.91 o
   1 -11   8      325.55      350.98     17.04 o
   2 -11   8      538.13      515.95     28.84 o
   3 -11   8      291.42      294.16     22.55 o
   4 -11   8      446.18      425.77     19.83 o
   5 -11   8        2.65       12.65     17.57 o
   6 -11   8       35.99       41.67     11.85 o
  -5 -10   8      196.83      194.01     25.69 o
  -4 -10   8       31.81       33.72     10.52 o
  -3 -10   8      978.92      962.08     35.66 o
  -2 -10   8       39.71       39.85     11.01 o
  -1 -10   8       48.24       34.08     11.01 o
   0 -10   8       37.33       32.23      7.42 o
   1 -10   8      554.01      574.68     20.20 o
   2 -10   8     2799.48     2765.91     72.36 o
   3 -10   8      438.44      432.53     23.33 o
   4 -10   8      133.86      143.81     12.59 o
   5 -10   8      143.03      133.24     14.94 o
   6 -10   8      173.44      203.33     16.72 o
   7 -10   8       39.36       67.52     12.96 o
  -5  -9   8      606.28      508.09     34.08 o
  -4  -9   8      179.82      184.29     26.22 o
  -3  -9   8        0.83        0.00      7.68 o
  -2  -9   8       90.88       91.24     12.58 o
  -1  -9   8     1105.89     1098.50     41.42 o
   0  -9   8     1970.58     2031.80     45.78 o
   1  -9   8     2533.44     2656.51     57.28 o
   3  -9   8       34.50       47.32      7.59 o
   4  -9   8       85.20       79.51     12.06 o
   5  -9   8        0.05        0.00     18.09 o
   6  -9   8       40.34       37.49     17.57 o
   7  -9   8      230.83      286.20     19.71 o
  -6  -8   8       46.62       69.21     18.88 o
  -5  -8   8      491.82      521.65     22.02 o
  -4  -8   8      118.19       92.24     10.20 o
  -3  -8   8      134.32      119.03     13.11 o
  -2  -8   8      510.45      484.49     23.60 o
  -1  -8   8      184.70      147.86     13.63 o
   0  -8   8     4289.15     4298.98     85.27 o
   1  -8   8       21.35       15.73      7.60 o
   2  -8   8      106.88      120.34      7.86 o
   3  -8   8      848.62      826.06     24.28 o
   4  -8   8      435.99      449.71     17.59 o
   5  -8   8      135.70      120.81     11.30 o
   6  -8   8       53.72       40.67     17.30 o
   7  -8   8      134.39      156.78     19.93 o
  -7  -7   8      435.04      461.42     34.61 o
  -6  -7   8       13.45        6.29     16.25 o
  -5  -7   8       30.64       35.72      9.03 o
  -4  -7   8       22.36       24.18      8.13 o
  -3  -7   8      275.79      245.92     17.83 o
  -2  -7   8     3582.12     3742.75    106.97 o
  -1  -7   8      397.33      393.78     19.40 o
   0  -7   8     2186.14     2114.39     45.60 o
   1  -7   8     1157.62     1177.09     29.28 o
   2  -7   8       13.02       14.37      5.74 o
   3  -7   8       45.07       53.42      5.45 o
   4  -7   8      259.81      237.00     17.30 o
   5  -7   8     1047.81     1071.76     41.42 o
   6  -7   8       38.57       55.06     12.58 o
   7  -7   8        0.03        0.00      8.44 o
  -7  -6   8      318.97      274.76     27.79 o
  -6  -6   8       44.19       57.75     10.68 o
  -5  -6   8        5.35        0.00     11.01 o
  -4  -6   8      805.39      792.15     24.34 o
  -3  -6   8      204.72      233.86     16.25 o
  -2  -6   8     2606.35     2721.34     79.70 o
  -1  -6   8     1024.79     1049.21     36.70 o
   0  -6   8      288.37      329.29     17.30 o
   1  -6   8     2036.22     2191.57     31.91 o
   2  -6   8      416.17      424.56     15.98 o
   3  -6   8     1257.07     1167.95     23.61 o
   4  -6   8      105.09      112.15      7.52 o
   5  -6   8      224.88      216.41     19.86 o
   6  -6   8       22.07       37.73      7.13 o
   7  -6   8       32.83       25.69     14.16 o
  -7  -5   8      137.23      142.69     36.70 o
  -6  -5   8       21.02       36.78      8.71 o
  -5  -5   8      589.88      531.87     19.61 o
  -4  -5   8     3450.29     3505.67     73.00 o
  -3  -5   8      618.72      626.59     26.22 o
  -2  -5   8     1754.22     1617.07     51.39 o
  -1  -5   8     1668.05     1660.07     51.91 o
   0  -5   8       62.13       53.48      7.87 o
   1  -5   8       51.47       33.75      2.94 o
   2  -5   8     1966.26     1863.89     32.99 o
   3  -5   8     1819.80     1776.93     40.55 o
   4  -5   8      783.36      779.07     17.96 o
   5  -5   8       75.68       89.94      7.25 o
   6  -5   8       28.79       27.62     13.02 o
   7  -5   8        0.88        1.05     13.11 o
  -8  -4   8       37.15       27.27     18.88 o
  -7  -4   8        0.75        1.51     12.85 o
  -6  -4   8     1093.58     1099.56     31.08 o
  -5  -4   8     1972.39     2025.07     46.68 o
  -4  -4   8      493.43      479.67     17.32 o
  -3  -4   8      330.38      334.01     18.88 o
  -2  -4   8     1080.92     1241.64     41.42 o
  -1  -4   8      804.76      851.53     30.41 o
   0  -4   8     1824.43     1766.62     38.37 o
   1  -4   8     1462.84     1332.38     30.40 o
   2  -4   8      195.46      183.59      7.06 o
   3  -4   8      390.54      407.26      9.00 o
   4  -4   8       76.13       80.70      4.75 o
   5  -4   8      536.10      528.65     14.71 o
   6  -4   8        0.37        0.00     11.01 o
   7  -4   8        6.77       27.79     15.73 o
  -8  -3   8       14.21       23.10     11.27 o
  -7  -3   8       10.70        3.55      9.08 o
  -6  -3   8     1209.75     1120.93     30.92 o
  -5  -3   8        2.51        6.08      6.42 o
  -4  -3   8     1076.85     1069.66     38.80 o
  -3  -3   8     1005.07     1046.59     37.75 o
  -2  -3   8     1192.39     1209.13     40.37 o
  -1  -3   8       84.11      127.94     11.01 o
   0  -3   8      199.02      178.86      8.53 o
   1  -3   8     3916.65     3924.60     60.89 o
   2  -3   8      709.42      679.42     14.01 o
   3  -3   8       13.38       27.71      6.53 o
   4  -3   8       57.40       58.50      4.93 o
   5  -3   8      309.59      337.84     12.69 o
   6  -3   8        6.66       16.25     12.06 o
  -8  -2   8      329.09      316.77     19.83 o
  -7  -2   8      443.95      466.45     19.64 o
  -6  -2   8       20.11       20.21      7.22 o
  -5  -2   8      142.22      154.12     11.10 o
  -4  -2   8      359.41      376.48     20.45 o
  -3  -2   8      932.77      978.95     35.66 o
  -2  -2   8      491.84      468.24     20.97 o
  -1  -2   8     4373.88     4598.48    125.32 o
   0  -2   8        8.01        6.12      3.03 o
   1  -2   8     1509.37     1503.65     25.90 o
   2  -2   8      830.88      800.50     15.88 o
   3  -2   8       10.03       15.73      3.30 o
   4  -2   8       25.47       28.41      4.61 o
   5  -2   8      106.71       84.21      8.04 o
   6  -2   8      333.92      376.48     26.22 o
  -9  -1   8       12.36       15.16     29.10 o
  -8  -1   8      425.19      435.51     40.37 o
  -7  -1   8      106.62      114.80     10.93 o
  -6  -1   8      210.24      212.93     13.16 o
  -5  -1   8      491.75      502.08     17.61 o
  -4  -1   8      180.70      152.06     13.11 o
  -3  -1   8      492.27      499.17     23.60 o
  -2  -1   8        7.63       14.68      6.29 o
  -1  -1   8     4265.01     4467.39     69.19 o
   0  -1   8     1394.46     1246.41     22.39 o
   1  -1   8      196.82      198.60      8.00 o
   2  -1   8      104.53      108.13      5.59 o
   3  -1   8       41.28       44.94      4.61 o
   4  -1   8      448.73      426.13     11.71 o
   5  -1   8       11.15        5.82      6.79 o
   6  -1   8        1.34        0.00     12.58 o
  -9   0   8      380.98      388.69     22.37 o
  -8   0   8      113.85       94.72     12.85 o
  -7   0   8       10.87       23.14      9.96 o
  -6   0   8       87.20       85.28      8.88 o
  -5   0   8       19.00       23.80      6.11 o
  -4   0   8      518.98      484.74     16.47 o
  -3   0   8     2933.57     2986.65     88.09 o
  -2   0   8        4.64        8.77      4.03 o
  -1   0   8      303.68      281.25      8.41 o
   0   0   8     2104.72     2085.49     34.59 o
   1   0   8       56.00       60.81      4.72 o
   2   0   8      635.54      623.81     13.91 o
   3   0   8       30.55       33.46      4.47 o
   4   0   8      311.31      322.43     13.13 o
   5   0   8       34.43       55.01      7.91 o
   6   0   8       99.93      110.84     11.48 o
  -9   1   8       14.74       19.54     12.08 o
  -8   1   8       36.27       40.61     14.42 o
  -7   1   8       42.37       60.74     17.04 o
  -6   1   8        2.26        0.00      6.04 o
  -5   1   8      658.52      642.04     19.61 o
  -4   1   8      735.40      797.41     21.72 o
  -3   1   8     1200.52     1202.32     42.47 o
  -2   1   8      628.02      534.61     16.20 o
  -1   1   8      336.98      393.76     10.29 o
   0   1   8        6.16       12.30      5.01 o
   1   1   8      134.52      108.10      9.41 o
   2   1   8     1346.00     1412.58     25.52 o
   3   1   8       15.00       14.81      6.95 o
   4   1   8       38.07       34.61      7.22 o
   5   1   8        1.43       18.18     14.42 o
  -9   2   8        2.59       17.01     11.57 o
  -8   2   8        0.10        0.00      9.07 o
  -7   2   8        7.33        0.00      7.68 o
  -6   2   8        7.30       11.23      6.64 o
  -5   2   8     1212.53     1139.45     28.29 o
  -4   2   8      116.97      127.47     12.85 o
  -3   2   8     1302.56     1332.15     36.97 o
  -2   2   8     2184.01     1913.40    134.76 o
  -1   2   8     1847.83     1911.79     32.39 o
   0   2   8     1296.80     1376.06     24.47 o
   1   2   8       15.64       16.03      3.74 o
   2   2   8      404.17      393.15     10.79 o
   3   2   8     1256.23     1173.44     28.91 o
   4   2   8      108.13       96.62      9.78 o
   5   2   8       14.64       12.32      9.27 o
  -9   3   8        0.54        0.02     11.33 o
  -8   3   8       72.87       61.28     10.45 o
  -7   3   8      973.62      923.72     26.42 o
  -6   3   8       87.93       84.59      8.43 o
  -5   3   8      395.34      403.58     14.72 o
  -4   3   8      448.40      434.65     10.32 o
  -3   3   8       24.37       28.22      3.56 o
  -2   3   8       79.91       86.76      9.71 o
  -1   3   8       22.47       20.60      3.67 o
   0   3   8     2547.98     2507.48     41.03 o
   1   3   8      417.61      377.21     16.76 o
   2   3   8      121.82      131.02      7.75 o
   3   3   8        5.20        1.41      6.48 o
   4   3   8        6.37        0.00      8.16 o
  -9   4   8      181.48      192.59     16.49 o
  -8   4   8        8.08       16.78      8.81 o
  -7   4   8      349.73      339.36     22.02 o
  -6   4   8       89.26       80.19      8.24 o
  -5   4   8      700.15      722.62     19.30 o
  -4   4   8      381.02      374.46     14.93 o
  -3   4   8      374.93      362.70     14.47 o
  -2   4   8     1987.32     1975.23     40.53 o
  -1   4   8       93.56       98.93      6.71 o
   0   4   8      451.29      457.84     11.89 o
   1   4   8     1913.49     1768.53     31.17 o
   2   4   8      106.84      111.83      9.62 o
   3   4   8       63.59       65.93      8.71 o
   4   4   8       15.16       15.21      9.64 o
  -9   5   8      404.81      309.36     35.13 o
  -8   5   8      101.79       92.28     19.40 o
  -7   5   8       11.02       17.83     12.58 o
  -6   5   8       10.24       16.25     11.01 o
  -5   5   8        4.24        6.29     10.49 o
  -4   5   8       20.66       24.97      7.34 o
  -3   5   8      155.89      149.67     10.07 o
  -2   5   8     1346.64     1302.65     31.62 o
  -1   5   8      727.33      711.81     15.39 o
   0   5   8      160.82      170.11      9.69 o
   1   5   8      255.70      242.83      9.97 o
   2   5   8       37.02       41.20      7.42 o
   3   5   8      318.97      317.15     16.30 o
  -9   6   8      108.52       92.28     23.07 o
  -8   6   8        0.90        7.34     16.78 o
  -7   6   8      815.20      797.00     41.42 o
  -6   6   8        8.61       20.45     13.63 o
  -5   6   8      150.27      146.34     16.52 o
  -4   6   8      560.00      537.83     18.96 o
  -3   6   8      167.63      170.09     11.33 o
  -2   6   8      828.53      821.26     23.44 o
  -1   6   8     2017.22     1841.53     32.20 o
   0   6   8       10.75       15.19      5.06 o
   1   6   8      193.96      196.86     18.35 o
   2   6   8       51.34       48.40      9.44 o
   3   6   8     1103.55     1187.04     32.80 o
  -8   7   8       25.94       43.00     18.88 o
  -7   7   8       61.01       46.14     16.78 o
  -6   7   8       78.92       76.55     15.73 o
  -5   7   8       30.37       26.88      8.31 o
  -4   7   8     1121.65     1134.72     41.42 o
  -3   7   8     1120.99     1056.63     29.04 o
  -2   7   8      175.47      196.98     12.41 o
  -1   7   8      361.13      306.35     30.67 o
   0   7   8      379.81      397.07     17.38 o
   1   7   8      629.16      681.43     20.67 o
   2   7   8      434.34      456.18     48.24 o
  -8   8   8        0.19       16.78     18.35 o
  -7   8   8       50.99       77.08     19.93 o
  -6   8   8      198.46      163.59     22.55 o
  -5   8   8      142.51       97.68     15.99 o
  -4   8   8      502.29      496.65     19.75 o
  -3   8   8      534.70      511.97     19.78 o
  -2   8   8       73.69       61.19      8.53 o
  -1   8   8      211.47      197.77     13.29 o
   0   8   8       10.28       17.30     10.49 o
   1   8   8      815.97      857.82     37.23 o
  -8   9   8       15.99        7.34     20.97 o
  -7   9   8       40.35       29.36     20.97 o
  -6   9   8      324.61      311.52     19.90 o
  -5   9   8      321.08      329.58     18.22 o
  -4   9   8       78.89       94.32     11.44 o
  -3   9   8      333.81      363.70     18.13 o
  -2   9   8       21.41       36.90      9.29 o
  -1   9   8      704.03      755.05     33.56 o
   0   9   8      297.72      322.47     24.12 o
  -7  10   8       22.47        0.00     22.02 o
  -6  10   8      284.83      329.77     21.23 o
  -5  10   8      270.47      283.19     18.80 o
  -4  10   8        1.81        0.00     14.68 o
  -3  10   8       91.93       64.98     10.79 o
  -2  10   8        1.42       16.54     10.64 o
  -1  10   8      470.49      510.18     27.79 o
  -5  11   8       19.86       32.81     12.78 o
  -4  11   8        3.97        0.00     12.12 o
  -3  11   8      719.36      738.20     28.09 o
  -1 -14   9       18.66       49.81     18.35 o
   0 -14   9        1.83        3.15     11.49 o
   1 -14   9       94.37       82.08     22.02 o
   2 -14   9      656.65      728.13     28.92 o
   4 -14   9      190.36      169.89     22.02 o
  -2 -13   9       40.62       73.98     15.73 o
  -1 -13   9       12.41        7.34     14.68 o
   0 -13   9     1383.45     1591.59     42.26 o
   1 -13   9      184.63      201.49     16.79 o
   2 -13   9      402.03      414.60     21.32 o
   4 -13   9      139.45      147.34     22.02 o
   5 -13   9        1.00       10.49     18.35 o
  -3 -12   9       10.57       17.69     12.46 o
  -2 -12   9      336.76      408.46     27.79 o
  -1 -12   9       15.44       18.35     13.11 o
   0 -12   9      436.06      463.51     20.39 o
   1 -12   9      506.26      511.76     27.79 o
   2 -12   9      436.46      416.54     19.09 o
   4 -12   9       30.58       31.46     14.68 o
   5 -12   9      324.65      416.76     22.98 o
  -4 -11   9       14.00        1.63     12.32 o
  -3 -11   9       22.58       14.44     10.07 o
  -2 -11   9     1083.03     1146.21     45.09 o
  -1 -11   9      373.01      362.32     24.64 o
   0 -11   9      619.62      680.29     23.17 o
   1 -11   9     1528.58     1630.90     41.34 o
   2 -11   9       34.10       51.87      8.50 o
   4 -11   9       80.83       80.28     11.30 o
   5 -11   9       11.10       11.27     11.49 o
   6 -11   9       76.67      113.58     14.45 o
  -5 -10   9       11.94       24.12     18.35 o
  -4 -10   9      313.16      334.16     42.73 o
  -3 -10   9      194.72      152.31     14.03 o
  -2 -10   9      229.33      229.66     19.93 o
  -1 -10   9     1174.72     1213.85     45.62 o
   0 -10   9     1164.93     1158.98     31.14 o
   1 -10   9        7.59        0.00      7.04 o
   2 -10   9       15.89       34.46      8.91 o
   3 -10   9      692.04      649.30     18.34 o
   4 -10   9      302.71      311.76     17.24 o
   5 -10   9       10.84        0.00     10.01 o
   6 -10   9        6.57       16.18     11.57 o
  -5  -9   9        9.30       23.82     11.48 o
  -4  -9   9      570.30      555.94     22.32 o
  -3  -9   9      427.51      443.07     25.17 o
  -2  -9   9     1192.11     1307.19     47.19 o
  -1  -9   9     1610.12     1652.20     55.58 o
   0  -9   9     1382.20     1435.76     35.41 o
   1  -9   9      266.67      275.36     13.87 o
   2  -9   9       52.20       49.01      7.42 o
   3  -9   9      354.12      320.05     12.40 o
   4  -9   9      593.55      608.24     31.46 o
   5  -9   9        0.87       26.74     12.58 o
   6  -9   9       60.68       81.88      9.18 o
  -6  -8   9      386.70      411.61     33.03 o
  -5  -8   9      314.58      328.12     28.31 o
  -4  -8   9      221.48      213.70     15.45 o
  -3  -8   9      625.37      618.72     28.84 o
  -2  -8   9      299.20      327.19     20.45 o
  -1  -8   9       80.22       61.35      9.96 o
   0  -8   9       40.42       49.35      6.85 o
   1  -8   9     3624.13     3645.72     74.51 o
   2  -8   9     1777.45     1745.72     33.80 o
   3  -8   9       13.48       13.86      5.51 o
   4  -8   9        8.39       13.76      6.22 o
   5  -8   9       43.56       37.22      8.15 o
   6  -8   9        9.65        0.00      7.65 o
  -7  -7   9      111.22       84.94     22.55 o
  -6  -7   9      173.09      197.49     15.98 o
  -5  -7   9      548.19      552.98     21.79 o
  -4  -7   9      515.48      502.72     20.08 o
  -3  -7   9     2546.10     2676.24     81.80 o
  -2  -7   9     1485.41     1514.82     50.86 o
  -1  -7   9     3341.95     3417.66     98.58 o
   0  -7   9      492.05      503.37     23.60 o
   1  -7   9      576.57      523.67     17.06 o
   2  -7   9      373.56      358.30     11.89 o
   3  -7   9      192.46      177.10      9.58 o
   4  -7   9        0.49        1.02      5.54 o
   5  -7   9      137.53      142.13      9.74 o
   6  -7   9       11.08       21.12      8.74 o
  -7  -6   9      243.26      285.77     28.84 o
  -6  -6   9       37.19       44.35     10.56 o
  -5  -6   9      288.30      291.10     16.10 o
  -4  -6   9       90.95       66.82      9.03 o
  -3  -6   9       24.08       28.84      8.91 o
  -2  -6   9      273.18      309.89     17.30 o
  -1  -6   9     2795.07     2801.56     82.32 o
   0  -6   9     1239.45     1170.86     39.85 o
   1  -6   9        4.16        4.53      4.54 o
   2  -6   9     1184.91     1155.98     23.50 o
   3  -6   9        5.71        5.42      5.77 o
   4  -6   9      121.56      134.04      8.97 o
   5  -6   9       31.73       34.59      6.53 o
   6  -6   9       56.87       85.31     22.45 o
  -7  -5   9      396.52      355.85     20.75 o
  -6  -5   9      351.21      329.29     27.00 o
  -5  -5   9      964.59     1016.12     29.39 o
  -4  -5   9      760.03      779.17     32.51 o
  -3  -5   9     3314.62     3443.88     99.63 o
  -2  -5   9       38.07       30.94      6.82 o
  -1  -5   9      898.74      847.86     31.46 o
   0  -5   9     2769.93     2779.54     80.75 o
   1  -5   9       28.86       27.02      4.62 o
   2  -5   9      322.75      324.98     16.25 o
   3  -5   9      179.24      160.69      9.45 o
   4  -5   9      241.80      249.24     11.29 o
   5  -5   9      333.03      336.78     12.41 o
   6  -5   9      219.03      231.85     33.03 o
  -8  -4   9       28.26       41.42     18.35 o
  -7  -4   9       69.92       79.88     15.47 o
  -6  -4   9        1.46        5.17      8.65 o
  -5  -4   9       45.83       55.98      8.43 o
  -4  -4   9     1144.46     1082.24     39.85 o
  -3  -4   9     1743.65     1721.42     55.06 o
  -2  -4   9     4137.16     4639.90    128.99 o
  -1  -4   9      219.93      243.82     14.68 o
   0  -4   9     1492.55     1177.71     57.42 o
   1  -4   9     1174.00     1060.37    115.36 o
   2  -4   9      761.13      686.34     14.57 o
   3  -4   9       12.04       16.64      3.70 o
   4  -4   9       95.41      102.17      6.95 o
   5  -4   9     1696.87     1738.16     40.37 o
   6  -4   9        5.37        0.00     12.58 o
  -8  -3   9       48.42       71.52     23.33 o
  -7  -3   9      606.53      645.94     24.07 o
  -6  -3   9      512.47      513.65     20.51 o
  -5  -3   9     2621.82     2595.19     57.47 o
  -4  -3   9      315.03      349.74     20.45 o
  -3  -3   9     1025.38     1011.98     37.23 o
  -2  -3   9     1175.09     1069.66     37.75 o
  -1  -3   9      203.68      203.97     14.16 o
   0  -3   9      647.49      673.34     18.70 o
   1  -3   9       92.82       90.94      5.71 o
   2  -3   9      465.67      464.24     11.40 o
   3  -3   9     2340.64     2344.85     38.93 o
   4  -3   9      669.50      640.60     27.84 o
   5  -3   9       59.97       36.18     12.06 o
   6  -3   9       65.21       50.86     15.21 o
  -8  -2   9        1.06        0.00     13.63 o
  -7  -2   9       33.38       30.37     12.58 o
  -6  -2   9      258.63      257.36     15.20 o
  -5  -2   9      268.55      276.29     13.90 o
  -4  -2   9     1397.21     1310.86     46.14 o
  -3  -2   9      453.24      487.64     22.55 o
  -2  -2   9     1695.97     1687.33     54.01 o
  -1  -2   9     2148.52     2246.81     67.12 o
   0  -2   9     1231.52     1283.65     23.68 o
   1  -2   9     1215.04     1214.29     22.26 o
   2  -2   9      808.30      848.19     17.09 o
   3  -2   9      863.05      839.31     17.27 o
   4  -2   9       40.38       37.28      5.17 o
   5  -2   9        4.04        0.00     12.85 o
   6  -2   9       16.86        8.91     13.11 o
  -9  -1   9       87.70      105.28     27.79 o
  -8  -1   9      245.39      239.94     18.35 o
  -7  -1   9       90.36       88.27     10.73 o
  -6  -1   9        0.80        2.88     13.37 o
  -5  -1   9     1063.91     1009.27     27.61 o
  -4  -1   9     1247.80     1183.44     43.52 o
  -3  -1   9      123.58      146.82     13.11 o
  -2  -1   9      314.16      348.16     18.88 o
  -1  -1   9      211.19      217.43     12.52 o
   0  -1   9     1160.78     1176.08     21.99 o
   1  -1   9     1746.95     1768.60     30.55 o
   2  -1   9      670.07      706.40     15.21 o
   3  -1   9      162.43      174.02     10.03 o
   4  -1   9       16.82       20.78      6.04 o
   5  -1   9        7.18        0.00      7.30 o
  -9   0   9       10.12        3.56     12.79 o
  -8   0   9       52.96       78.07     15.99 o
  -7   0   9      331.12      313.94     16.79 o
  -6   0   9      700.55      654.13     22.81 o
  -5   0   9      616.89      626.30     20.35 o
  -4   0   9      204.94      192.43     16.78 o
  -3   0   9     1061.90     1027.19     38.80 o
  -2   0   9     1717.22     1847.68     40.37 o
  -1   0   9     1208.96     1189.20     22.46 o
   0   0   9     2158.03     2258.79     37.61 o
   1   0   9     1251.78     1283.23     23.60 o
   2   0   9       55.31       61.96      5.21 o
   3   0   9      105.43      100.75      7.52 o
   4   0   9      216.77      176.08     11.27 o
   5   0   9      112.27      140.39     11.46 o
  -9   1   9        0.35       13.37     12.32 o
  -8   1   9       10.44        0.00     14.16 o
  -7   1   9      610.90      614.16     22.16 o
  -6   1   9      314.85      270.19     14.18 o
  -5   1   9       87.66       91.93      8.81 o
  -4   1   9        2.67        0.00      7.34 o
  -3   1   9      126.29      133.18     14.68 o
  -2   1   9     1520.89     1447.49     52.17 o
  -1   1   9     3912.92     4096.75     64.43 o
   0   1   9        9.18       16.36      3.67 o
   1   1   9      271.62      256.81     10.66 o
   2   1   9       41.15       39.47      4.72 o
   3   1   9       13.14       15.46      6.11 o
   4   1   9      225.03      223.19     27.00 o
   5   1   9      110.72      113.69     11.64 o
  -9   2   9       58.38       77.82     13.61 o
  -8   2   9        0.85        7.50     23.33 o
  -7   2   9      130.31      136.30     12.05 o
  -6   2   9      111.50      111.29     10.38 o
  -5   2   9       38.23       45.43      6.93 o
  -4   2   9     1143.79     1140.56     28.20 o
  -3   2   9     1927.14     1983.42     44.08 o
  -2   2   9      839.50      874.78     23.49 o
  -1   2   9       29.87       24.63      3.84 o
   0   2   9       22.33       27.73      6.66 o
   1   2   9      150.03      168.22      8.14 o
   2   2   9      139.90      151.31      8.10 o
   3   2   9       84.71      103.70      8.88 o
   4   2   9      244.00      259.97     21.24 o
  -9   3   9      315.44      279.51     20.83 o
  -8   3   9      325.37      329.91     18.26 o
  -7   3   9      105.97      106.24     10.82 o
  -6   3   9        6.57        5.05      7.27 o
  -5   3   9      125.59      141.08     17.04 o
  -4   3   9      700.52      709.75     25.43 o
  -3   3   9     1076.83     1037.55     27.20 o
  -2   3   9      122.09      133.42     18.09 o
  -1   3   9      914.29      799.71     26.43 o
   0   3   9       10.28       14.48      4.28 o
   1   3   9      169.81      223.06      9.09 o
   2   3   9      731.30      752.94     21.76 o
   3   3   9      232.96      219.63     13.29 o
   4   3   9      203.27      230.70     22.02 o
  -9   4   9       86.47       61.87     20.97 o
  -8   4   9       12.73       16.78     15.73 o
  -7   4   9        1.50       10.89      8.19 o
  -6   4   9      138.64      130.44     10.67 o
  -5   4   9      432.80      416.15     14.29 o
  -4   4   9      100.39      110.43      9.57 o
  -3   4   9      574.82      527.50     27.27 o
  -2   4   9       10.79       14.68      5.53 o
  -1   4   9      336.75      356.72     10.53 o
   0   4   9      411.30      375.78     13.02 o
   1   4   9      174.59      182.89      9.15 o
   2   4   9      673.30      672.60     25.43 o
   3   4   9        4.47       37.04      8.34 o
  -9   5   9       57.88       50.86     22.02 o
  -8   5   9        4.62        0.52     16.78 o
  -7   5   9        8.07        0.00     13.63 o
  -6   5   9      199.51      196.63     23.07 o
  -5   5   9     1528.03     1502.76     57.15 o
  -4   5   9      325.28      328.90     18.09 o
  -3   5   9       47.74       49.42      7.34 o
  -2   5   9      106.14       84.07      8.19 o
  -1   5   9      316.93      358.23     10.83 o
   0   5   9      660.99      710.29     16.45 o
   1   5   9       85.70       76.66      7.76 o
   2   5   9      302.90      261.45     14.61 o
   3   5   9       40.56       65.19      9.99 o
  -8   6   9        1.83       13.11     18.35 o
  -7   6   9      771.64      690.56     39.85 o
  -6   6   9       13.23        0.00     12.58 o
  -5   6   9       15.34       20.34     10.49 o
  -4   6   9       37.48       34.98      7.93 o
  -3   6   9        7.24       24.86      7.27 o
  -2   6   9      358.55      322.06     14.61 o
  -1   6   9      130.24      105.54     12.58 o
   0   6   9     1526.11     1530.66     29.02 o
   1   6   9       11.07       27.00      7.42 o
   2   6   9      108.87      107.13     10.73 o
  -8   7   9        7.76        0.00     20.45 o
  -7   7   9      121.72      148.91     24.64 o
  -6   7   9      182.86      159.40     22.02 o
  -5   7   9       97.37       73.65     10.58 o
  -4   7   9       44.34       37.72     13.11 o
  -3   7   9      110.03      118.74     11.09 o
  -2   7   9      675.17      734.18     23.74 o
  -1   7   9       70.27       66.30      9.51 o
   0   7   9       87.98       92.28     13.11 o
   1   7   9       55.40       59.25     13.11 o
  -8   8   9       27.83       28.31     21.50 o
  -7   8   9      234.72      224.42     27.79 o
  -6   8   9        1.20       27.79     18.35 o
  -5   8   9       23.31       25.69     10.07 o
  -4   8   9      544.60      501.87     21.54 o
  -3   8   9      549.40      578.26     44.83 o
  -2   8   9      903.68      922.09     27.77 o
  -1   8   9       54.98       67.30     10.28 o
   0   8   9      152.80      144.72     17.30 o
  -7   9   9      204.60      166.74     26.74 o
  -6   9   9      184.60      168.59     14.99 o
  -5   9   9      143.49      166.11     18.09 o
  -4   9   9      208.27      194.15     18.61 o
  -3   9   9        7.05        0.00      9.21 o
  -2   9   9      136.68      179.49     15.22 o
  -1   9   9      128.93      154.68     18.88 o
  -6  10   9       73.48       69.92     13.08 o
  -5  10   9      192.44      185.72     16.62 o
  -4  10   9      367.34      373.71     22.02 o
  -3  10   9       95.74       91.16     13.00 o
   0 -14  10      116.82      144.19     22.55 o
   1 -14  10       48.85       58.14     26.22 o
   2 -14  10      137.96      137.16     15.73 o
   3 -14  10       17.22       11.64     14.68 o
  -2 -13  10       82.87       70.79     18.35 o
  -1 -13  10      424.91      430.48     30.41 o
   0 -13  10      244.22      250.90     29.36 o
   1 -13  10      413.93      400.40     22.06 o
   2 -13  10      974.72     1057.33     34.29 o
   3 -13  10        1.06        8.91     19.40 o
   4 -13  10       21.16       61.14     12.24 o
  -3 -12  10      602.10      571.42     26.50 o
  -2 -12  10      111.59      124.27     18.88 o
  -1 -12  10       20.34        9.44     14.16 o
   0 -12  10       70.85       71.81     10.93 o
   1 -12  10       24.00       15.29      9.82 o
   2 -12  10      113.56      117.19     12.59 o
   3 -12  10        8.01       14.68     10.01 o
   4 -12  10      158.83      202.76     19.14 o
   5 -12  10       50.59       62.81     10.23 o
  -4 -11  10       11.11        9.26     31.46 o
  -3 -11  10      358.91      337.68     27.79 o
  -2 -11  10      229.37      252.21     23.07 o
  -1 -11  10     1169.89     1251.60     48.24 o
   0 -11  10      945.39      968.67     29.28 o
   1 -11  10        1.22        0.00     11.54 o
   2 -11  10      195.59      221.28     15.94 o
   3 -11  10        3.78        2.68     10.22 o
   4 -11  10        2.68        1.73      8.16 o
   5 -11  10        7.74       15.91      9.08 o
  -5 -10  10      484.37      512.68     26.41 o
  -4 -10  10      136.93      111.16     13.72 o
  -3 -10  10        6.98        0.00     12.06 o
  -2 -10  10        2.40        4.72     11.01 o
  -1 -10  10       11.40       22.55      9.96 o
   0 -10  10      858.61      933.85     39.85 o
   1 -10  10        7.28        9.70      6.67 o
   2 -10  10       35.81       37.67      8.34 o
   3 -10  10        4.48       15.56     13.51 o
   4 -10  10       46.12       54.66     13.50 o
   5 -10  10       43.85       56.19      8.88 o
   6 -10  10       23.90        8.56      9.84 o
  -5  -9  10      111.12      131.94     14.18 o
  -4  -9  10      196.82      199.42     20.97 o
  -3  -9  10      823.27      834.23     36.18 o
  -2  -9  10     2083.30     2079.54     68.16 o
  -1  -9  10        3.42        0.00      8.39 o
   0  -9  10       10.46        1.57      8.91 o
   1  -9  10       65.38       75.25      8.34 o
   2  -9  10      205.10      210.93     28.05 o
   3  -9  10       29.39       36.44      7.03 o
   4  -9  10       19.58       15.89      7.25 o
   5  -9  10       85.99      117.85     10.60 o
   6  -9  10       11.90       15.45     11.31 o
  -6  -8  10       22.15       49.87     13.21 o
  -5  -8  10      104.71       95.37     12.83 o
  -4  -8  10      120.75      106.77     12.08 o
  -3  -8  10        4.88        8.91      9.96 o
  -2  -8  10       82.34      100.67     13.11 o
  -1  -8  10       87.90       94.91     12.06 o
   0  -8  10        1.17        0.00      6.82 o
   1  -8  10      335.85      319.64     13.90 o
   2  -8  10       14.74       15.23      5.02 o
   3  -8  10      790.16      763.13     19.87 o
   4  -8  10      229.71      221.96     12.00 o
   5  -8  10      334.75      322.94     14.53 o
   6  -8  10        2.08        0.00      8.65 o
  -6  -7  10       71.02      101.09     14.16 o
  -5  -7  10      158.57      158.50     13.90 o
  -4  -7  10      519.66      578.35     29.36 o
  -3  -7  10        8.11       20.97      9.44 o
  -2  -7  10       83.51       88.61     11.54 o
  -1  -7  10      839.58      911.31     35.13 o
   0  -7  10       56.31       48.24      8.91 o
   1  -7  10      632.76      609.29     27.27 o
   2  -7  10      362.97      339.19     12.13 o
   3  -7  10       83.15       87.83      7.36 o
   4  -7  10      124.66      140.71      9.53 o
   5  -7  10        0.74        3.40      6.83 o
   6  -7  10      240.81      197.37     14.04 o
  -7  -6  10      101.38       99.98     13.50 o
  -6  -6  10      102.47      131.42     13.37 o
  -5  -6  10       35.40       22.63      9.55 o
  -4  -6  10       30.96       47.19     11.54 o
  -3  -6  10      687.49      721.49     30.94 o
  -2  -6  10      169.42      134.76     12.58 o
  -1  -6  10       35.65       28.84      8.39 o
   0  -6  10      865.33      815.35     31.46 o
   1  -6  10     1392.40     1288.81     31.86 o
   2  -6  10        1.08        0.00      9.96 o
   3  -6  10      454.44      452.25     16.68 o
   4  -6  10       37.35       39.13      6.47 o
   5  -6  10        8.89        0.00      9.44 o
   6  -6  10      719.96      797.12     31.46 o
  -7  -5  10        1.88       10.10     11.67 o
  -6  -5  10      232.54      239.03     18.88 o
  -5  -5  10      188.34      199.29     14.24 o
  -4  -5  10      149.80      168.84     16.78 o
  -3  -5  10      659.64      669.06     28.84 o
  -2  -5  10      211.69      241.20     16.25 o
  -1  -5  10      728.50      703.14     27.79 o
   0  -5  10       92.31       74.98      9.96 o
   1  -5  10      504.20      492.69     16.47 o
   2  -5  10      765.19      690.17     24.12 o
   3  -5  10      148.44      142.07     10.38 o
   4  -5  10     1033.38     1020.26     27.61 o
   5  -5  10       65.27       72.33     12.06 o
   6  -5  10      412.19      421.57     26.74 o
  -8  -4  10      205.63      246.35     19.65 o
  -7  -4  10        1.13        9.44     12.58 o
  -6  -4  10      126.90      161.65     25.43 o
  -5  -4  10      729.65      738.31     24.81 o
  -4  -4  10      509.22      465.62     24.12 o
  -3  -4  10       55.68       47.72      9.44 o
  -2  -4  10      617.21      576.25     25.69 o
  -1  -4  10     1556.62     1425.16     47.19 o
   0  -4  10      156.39      118.53      8.43 o
   1  -4  10      833.57      809.10     22.04 o
   2  -4  10       33.58       35.69      4.22 o
   3  -4  10      590.50      568.75     13.73 o
   4  -4  10      350.42      366.99     29.10 o
   5  -4  10        4.79       10.74      7.76 o
   6  -4  10       88.53      106.97     16.78 o
  -8  -3  10       22.38       13.57     12.22 o
  -7  -3  10      107.44      131.32     12.98 o
  -6  -3  10      517.96      517.53     21.12 o
  -5  -3  10      263.89      282.39     14.93 o
  -4  -3  10       14.02       22.02      8.91 o
  -3  -3  10      354.97      418.43     21.50 o
  -2  -3  10      292.79      272.66     16.78 o
  -1  -3  10     2115.49     2112.05     64.49 o
   0  -3  10      517.75      504.73     15.75 o
   1  -3  10       16.63       28.34      5.06 o
   2  -3  10      294.46      307.28      9.31 o
   3  -3  10      432.74      416.34     11.54 o
   4  -3  10     1097.73     1071.63     21.72 o
   5  -3  10        0.39       17.83     11.54 o
  -8  -2  10       21.08       21.27     11.67 o
  -7  -2  10      496.51      506.51     21.88 o
  -6  -2  10      224.77      205.63     14.83 o
  -5  -2  10      167.80      187.94     13.16 o
  -4  -2  10      738.37      682.17     30.41 o
  -3  -2  10     1775.17     1726.13     56.63 o
  -2  -2  10      647.37      648.61     27.79 o
  -1  -2  10      725.49      687.41     27.79 o
   0  -2  10      151.00      153.20      7.27 o
   1  -2  10      753.24      719.16     15.70 o
   2  -2  10      639.88      570.08     36.24 o
   3  -2  10      110.46      113.63      7.39 o
   4  -2  10      759.68      780.08     17.71 o
   5  -2  10      281.84      252.21     22.55 o
  -8  -1  10      161.00      195.95     34.08 o
  -7  -1  10      131.21      130.74     13.11 o
  -6  -1  10       79.21       93.72     10.19 o
  -5  -1  10      122.78      144.43     12.06 o
  -4  -1  10       15.62       11.01      7.87 o
  -3  -1  10     2004.63     1862.99     60.82 o
  -2  -1  10      382.35      399.55     20.45 o
  -1  -1  10      139.68      148.22      7.27 o
   0  -1  10      301.49      310.92      9.78 o
   1  -1  10     1200.83     1220.02     23.08 o
   2  -1  10     1589.96     1605.96     28.81 o
   3  -1  10      166.26      167.55      8.61 o
   4  -1  10      280.72      282.76     23.33 o
   5  -1  10       25.98        8.91     13.11 o
  -9   0  10      168.29      190.90     17.09 o
  -8   0  10        5.21        0.00     10.90 o
  -7   0  10      147.44      126.39     17.57 o
  -6   0  10        3.75        8.43      7.59 o
  -5   0  10     1430.77     1396.46     34.97 o
  -4   0  10      129.11      138.95     15.21 o
  -3   0  10      462.27      411.61     22.55 o
  -2   0  10      104.04      104.51      8.29 o
  -1   0  10      109.45      105.86     14.57 o
   0   0  10      285.21      292.93      9.55 o
   1   0  10      389.84      426.25     11.56 o
   2   0  10     1427.75     1413.58     26.42 o
   3   0  10      447.66      412.57     13.70 o
   4   0  10        1.37        6.82     10.49 o
   5   0  10       18.61        2.47      9.45 o
  -9   1  10      124.43       96.35     14.71 o
  -8   1  10        1.08       24.12     10.52 o
  -7   1  10       97.81      101.12     14.42 o
  -6   1  10        2.72       19.73      7.76 o
  -5   1  10      374.84      377.62     15.89 o
  -4   1  10      239.75      208.69     17.30 o
  -3   1  10      215.72      234.91     17.83 o
  -2   1  10        1.80       19.93      5.37 o
  -1   1  10      986.78     1035.44     20.92 o
   0   1  10     1035.99     1073.89     21.33 o
   1   1  10      576.48      554.03     13.96 o
   2   1  10      509.39      481.26     13.16 o
   3   1  10      236.76      248.04     41.42 o
   4   1  10       37.72       42.50     15.99 o
  -9   2  10       78.96       61.15     13.35 o
  -8   2  10       68.39       64.89     21.50 o
  -7   2  10      310.00      327.20     17.26 o
  -6   2  10       81.72       77.03      9.18 o
  -5   2  10      527.15      551.74     18.64 o
  -4   2  10      219.31      187.19     18.88 o
  -3   2  10      201.94      199.46     11.33 o
  -2   2  10       58.22       64.89      9.18 o
  -1   2  10     1320.84     1348.50     25.42 o
   0   2  10     3051.70     2841.87    145.36 o
   1   2  10     1174.90     1185.15     23.19 o
   2   2  10      160.51      136.99     11.80 o
   3   2  10       99.71       83.81      8.88 o
   4   2  10       13.16        0.00      8.88 o
  -9   3  10       40.63       28.84     20.45 o
  -8   3  10      117.28      117.45     19.40 o
  -7   3  10       89.80      122.12     11.97 o
  -6   3  10      185.62      175.36     13.21 o
  -5   3  10        3.59        5.05      6.67 o
  -4   3  10      120.00       93.02      8.24 o
  -3   3  10      838.38      846.23     27.53 o
  -2   3  10      545.09      574.84     18.81 o
  -1   3  10     1926.59     1911.96     33.89 o
   0   3  10       22.14       33.98      5.22 o
   1   3  10       84.96       91.00      8.71 o
   2   3  10       34.50       38.41      8.65 o
   3   3  10      195.85      183.03     13.70 o
  -9   4  10       33.87       33.03     19.93 o
  -8   4  10       30.21       26.74     17.30 o
  -7   4  10      358.34      317.75     28.84 o
  -6   4  10       17.72       20.45     13.11 o
  -5   4  10      118.65      113.78     17.30 o
  -4   4  10      493.77      492.29     19.15 o
  -3   4  10      204.08      204.28     12.72 o
  -2   4  10     1453.59     1490.90     36.08 o
  -1   4  10      701.55      675.92     15.93 o
   0   4  10       32.02       24.05     12.34 o
   1   4  10       98.17      101.01      8.50 o
   2   4  10      110.61      106.98     28.31 o
   3   4  10      338.44      332.59     23.60 o
  -8   5  10        2.51       12.06     17.83 o
  -7   5  10       37.95       21.50     16.25 o
  -6   5  10       27.96       22.02     14.16 o
  -5   5  10        2.49        0.00     13.11 o
  -4   5  10      368.68      388.70     19.93 o
  -3   5  10      612.84      588.74     31.46 o
  -2   5  10      146.67      171.68     15.47 o
  -1   5  10        4.16        8.09      5.18 o
   0   5  10      342.26      327.27     11.82 o
   1   5  10      177.74      164.17     12.38 o
   2   5  10      137.08      178.31     13.70 o
  -8   6  10       23.20       11.01     18.88 o
  -7   6  10      308.66      324.04     30.94 o
  -6   6  10      709.10      682.69     38.80 o
  -5   6  10       41.22       51.88     12.06 o
  -4   6  10      776.35      769.26     25.30 o
  -3   6  10      364.79      348.39     16.72 o
  -2   6  10      321.69      274.14     20.45 o
  -1   6  10       12.05       24.67      7.76 o
   0   6  10       25.24       20.97      9.96 o
   1   6  10      549.77      563.67     29.36 o
  -8   7  10       16.76       40.90     23.07 o
  -7   7  10       23.74        0.00     18.88 o
  -6   7  10      512.01      512.28     36.18 o
  -5   7  10       89.50       83.93     27.27 o
  -4   7  10       65.34       55.83      9.51 o
  -3   7  10        4.53        6.18      8.81 o
  -2   7  10      123.02      136.96     13.90 o
  -1   7  10      309.75      334.45     18.00 o
   0   7  10      147.63      167.27     17.83 o
  -7   8  10       38.03       49.81     21.50 o
  -6   8  10       15.20       34.61     18.88 o
  -5   8  10       37.33       32.63     10.77 o
  -4   8  10        2.48       10.98      9.29 o
  -3   8  10       39.38       41.36     12.58 o
  -2   8  10        3.67        2.15     15.21 o
  -1   8  10      524.62      576.25     30.41 o
  -6   9  10        9.75       36.14     12.80 o
  -5   9  10        3.69        0.00     11.25 o
  -4   9  10       78.82       76.69     11.99 o
  -3   9  10      187.18      195.86     16.20 o
  -2   9  10       47.70       29.65     18.61 o
   0 -14  11      277.80      334.53     30.41 o
   1 -14  11      160.61      166.31     16.13 o
   2 -14  11       51.85       39.33     12.98 o
  -2 -13  11      462.61      437.83     34.61 o
  -1 -13  11      823.44      852.06     41.95 o
   0 -13  11       52.78       63.45     16.25 o
   1 -13  11     1033.35     1075.86     33.36 o
   2 -13  11      183.35      203.59     17.41 o
   3 -13  11      194.64      220.94     18.35 o
   4 -13  11      103.00      119.33     15.56 o
  -3 -12  11      112.96      128.89     15.47 o
  -2 -12  11      249.28      241.72     25.69 o
  -1 -12  11      735.81      799.10     38.80 o
   0 -12  11       19.91       23.07     13.11 o
   1 -12  11       22.81       22.91     10.19 o
   2 -12  11      288.35      298.91     22.81 o
   3 -12  11      347.65      382.06     32.25 o
   4 -12  11      281.85      347.96     21.88 o
  -4 -11  11      263.84      236.40     18.96 o
  -3 -11  11      924.01      957.97     44.04 o
  -2 -11  11      360.84      343.44     26.22 o
  -1 -11  11      799.61      832.13     38.28 o
   0 -11  11      854.59      844.19     37.75 o
   1 -11  11       93.90       97.57     10.73 o
   2 -11  11        7.83        2.76      7.97 o
   3 -11  11      319.25      326.03     18.35 o
   4 -11  11      232.84      279.38     15.84 o
   5 -11  11        0.69       10.22     10.19 o
  -5 -10  11       70.62       83.07     14.46 o
  -4 -10  11      296.37      269.00     19.40 o
  -3 -10  11      767.30      836.85     39.33 o
  -2 -10  11      245.11      211.31     19.93 o
  -1 -10  11       52.51       69.21     12.58 o
   0 -10  11      204.04      248.01     19.40 o
   1 -10  11      194.21      183.73     27.79 o
   2 -10  11      567.71      603.42     22.43 o
   3 -10  11      141.36      148.89     11.62 o
   4 -10  11       78.98       78.97      9.84 o
   5 -10  11      210.62      237.57     16.04 o
  -5  -9  11      398.13      429.71     23.35 o
  -4  -9  11      249.34      252.23     28.58 o
  -3  -9  11      792.96      879.32     38.80 o
  -2  -9  11      453.22      471.91     25.69 o
  -1  -9  11       17.81       26.74      9.96 o
   0  -9  11       28.83       27.27      9.44 o
   1  -9  11     3037.36     3283.43    100.15 o
   2  -9  11      351.00      350.20     16.13 o
   3  -9  11      181.38      190.85     11.70 o
   4  -9  11       45.39       40.95      8.17 o
   5  -9  11        5.13        0.00      9.93 o
  -6  -8  11      149.79      161.63     16.72 o
  -5  -8  11      712.75      701.35     44.31 o
  -4  -8  11      197.52      188.76     20.45 o
  -3  -8  11       38.80       41.42     12.06 o
  -2  -8  11      145.66      141.57     15.73 o
  -1  -8  11     1135.15     1139.40     43.00 o
   0  -8  11     1132.44     1058.65     40.90 o
   1  -8  11      320.74      320.37     19.93 o
   2  -8  11      558.24      513.36     19.44 o
   3  -8  11      105.18      107.77      8.77 o
   4  -8  11      126.99      149.01     10.75 o
   5  -8  11      115.61      124.52     10.09 o
  -6  -7  11       81.50      100.06     12.83 o
  -5  -7  11      366.67      346.62     19.66 o
  -4  -7  11      285.82      246.97     20.97 o
  -3  -7  11       22.92       24.12      9.96 o
  -2  -7  11        7.45        0.00      8.39 o
  -1  -7  11     1533.10     1579.84     53.48 o
   0  -7  11      864.05      858.35     34.61 o
   1  -7  11       34.62       21.03      6.55 o
   2  -7  11      122.48      135.03     10.45 o
   3  -7  11       20.57        1.41      8.91 o
   4  -7  11      567.60      553.32     48.76 o
   5  -7  11       36.52       25.39     18.35 o
  -7  -6  11      250.63      229.92     18.70 o
  -6  -6  11       39.83       45.68     11.48 o
  -5  -6  11        8.15       23.35      9.55 o
  -4  -6  11      129.52      133.71     17.30 o
  -3  -6  11      486.08      454.60     24.64 o
  -2  -6  11      839.84      832.66     34.08 o
  -1  -6  11        4.08        0.00      6.82 o
   0  -6  11      599.39      600.90     26.74 o
   1  -6  11      157.09      139.08     10.30 o
   2  -6  11      849.27      800.72     23.52 o
   3  -6  11       14.05       12.29      6.64 o
   4  -6  11      308.44      310.35     15.93 o
   5  -6  11      100.72      103.09     11.12 o
  -7  -5  11      229.47      222.56     19.24 o
  -6  -5  11       10.16        0.06      9.82 o
  -5  -5  11      141.55      161.07     34.61 o
  -4  -5  11        0.82        0.00      9.44 o
  -3  -5  11     1307.51     1311.90     47.19 o
  -2  -5  11     1764.52     1866.66     60.82 o
  -1  -5  11      253.68      250.11     15.73 o
   0  -5  11      304.08      299.92     17.30 o
   1  -5  11        5.76        4.54      5.00 o
   2  -5  11      652.87      619.50     19.44 o
   3  -5  11     1326.15     1337.74     33.17 o
   4  -5  11       44.38       43.55      7.97 o
   5  -5  11        5.57       29.99     16.25 o
  -8  -4  11       88.68       83.86     15.01 o
  -7  -4  11        9.78        5.97     11.64 o
  -6  -4  11       97.61      104.40     12.38 o
  -5  -4  11      453.19      436.44     19.77 o
  -4  -4  11      915.86      908.16     37.75 o
  -3  -4  11        3.84        8.91      7.87 o
  -2  -4  11      125.62      101.72     13.11 o
  -1  -4  11      202.61      230.19     16.25 o
   0  -4  11     1178.75     1180.49     29.63 o
   1  -4  11      151.23      138.89      9.03 o
   2  -4  11      957.78      923.42     19.24 o
   3  -4  11      504.65      508.56     13.40 o
   4  -4  11      196.17      201.36     13.16 o
   5  -4  11       90.05       76.03     15.21 o
  -8  -3  11        3.44        7.93     40.11 o
  -7  -3  11        2.63        0.00     10.15 o
  -6  -3  11      391.52      394.02     21.24 o
  -5  -3  11       42.22       26.88      7.81 o
  -4  -3  11      913.21      922.32     37.75 o
  -3  -3  11       53.97       63.45     10.49 o
  -2  -3  11      347.03      316.18     18.35 o
  -1  -3  11      278.93      305.17     18.35 o
   0  -3  11     1513.79     1491.27     34.85 o
   1  -3  11     4213.99     4163.46     66.44 o
   2  -3  11     1964.17     1903.51     33.62 o
   3  -3  11       56.68       57.05     10.04 o
   4  -3  11       21.82       26.32     13.90 o
   5  -3  11       89.30       76.55     14.16 o
  -8  -2  11      552.38      491.23     25.18 o
  -7  -2  11        4.71       17.57     10.38 o
  -6  -2  11      213.29      216.43     25.95 o
  -5  -2  11      370.20      356.65     17.41 o
  -4  -2  11        1.47       14.16      9.96 o
  -3  -2  11      243.86      265.84     18.35 o
  -2  -2  11      621.30      664.87     28.84 o
  -1  -2  11      265.34      245.39     16.25 o
   0  -2  11      373.48      350.88     11.00 o
   1  -2  11     1295.37     1303.19     24.89 o
   2  -2  11      463.94      463.83     12.53 o
   3  -2  11        2.32       10.56      5.21 o
   4  -2  11       36.08       36.28      7.68 o
   5  -2  11      169.35      226.52     21.50 o
  -8  -1  11      184.10      177.33     15.57 o
  -7  -1  11      159.14      173.05     14.87 o
  -6  -1  11       84.47       85.23     10.52 o
  -5  -1  11      154.49      174.62     13.72 o
  -4  -1  11        9.81        5.77      8.91 o
  -3  -1  11      685.41      643.37     29.36 o
  -2  -1  11     1844.12     1875.05     61.35 o
  -1  -1  11     6174.93     6024.91    278.39 o
   0  -1  11     3832.72     3984.32     63.75 o
   1  -1  11        7.68        7.70      4.31 o
   2  -1  11       78.59       83.82      6.13 o
   3  -1  11       55.01       69.06      6.89 o
   4  -1  11      167.32      178.66     12.76 o
  -8   0  11       79.33       95.79     13.37 o
  -7   0  11        9.49        6.60      9.62 o
  -6   0  11      125.33      123.33     11.85 o
  -5   0  11        3.64        3.41      7.04 o
  -4   0  11      334.50      339.25     22.02 o
  -3   0  11      737.43      725.17     33.03 o
  -2   0  11      116.16      114.57      9.55 o
  -1   0  11     2792.38     2770.28     46.78 o
   0   0  11     1791.36     1788.14     32.05 o
   1   0  11       18.94       30.45      6.05 o
   2   0  11      169.57      191.56      9.50 o
   3   0  11      362.22      352.47     14.78 o
   4   0  11      127.56      111.68     16.25 o
  -8   1  11        3.53       10.45     11.57 o
  -7   1  11       27.54       10.49      9.03 o
  -6   1  11        3.45       16.80      7.97 o
  -5   1  11      556.43      525.48     33.03 o
  -4   1  11     1844.82     1741.86     60.82 o
  -3   1  11     3945.84     3847.10    113.78 o
  -2   1  11     7058.88     7430.58    140.99 o
  -1   1  11       19.52       19.12      4.90 o
   0   1  11       43.63       42.56      5.16 o
   1   1  11      480.01      500.58     13.62 o
   2   1  11      148.87      163.22      9.77 o
   3   1  11       63.55       47.87      8.29 o
   4   1  11      137.29      158.20     13.29 o
  -8   2  11      145.68      137.07     14.23 o
  -7   2  11       81.81       84.84     10.71 o
  -6   2  11      244.66      228.00     15.12 o
  -5   2  11      576.05      568.26     19.77 o
  -4   2  11      646.50      625.02     31.46 o
  -3   2  11     2865.01     2828.89     60.92 o
  -2   2  11      317.49      321.02     13.96 o
  -1   2  11        9.61       17.57      5.13 o
   0   2  11      215.34      241.59      9.64 o
   1   2  11      547.34      534.46     14.45 o
   2   2  11      531.85      573.83     27.27 o
   3   2  11        9.10       13.83      8.34 o
  -8   3  11        3.88        0.00     15.73 o
  -7   3  11       34.83       34.08     15.21 o
  -6   3  11       84.92       90.19     17.30 o
  -5   3  11     2663.91     2645.52     56.58 o
  -4   3  11     1691.93     1714.30     42.19 o
  -3   3  11       63.24       78.02      8.94 o
  -2   3  11      232.12      223.58     16.25 o
  -1   3  11     1665.38     1697.24     31.38 o
   0   3  11       37.02       51.33     12.10 o
   1   3  11       59.37       70.79      7.25 o
   2   3  11      614.76      638.40     20.39 o
   3   3  11       26.26       43.18      9.78 o
  -8   4  11       39.92       54.01     18.35 o
  -7   4  11      746.57      679.55     40.90 o
  -6   4  11      124.93      131.61     19.40 o
  -5   4  11     1131.50     1134.15     49.29 o
  -4   4  11      262.19      271.03     23.07 o
  -3   4  11      302.15      282.63     14.87 o
  -2   4  11       40.23       34.23      7.81 o
  -1   4  11      119.90      104.71      7.93 o
   0   4  11     1827.48     1874.02     34.21 o
   1   4  11       50.34       55.49      8.16 o
   2   4  11        2.22        0.00      8.53 o
  -8   5  11        3.66        4.72     17.83 o
  -7   5  11     1364.93     1354.38     59.78 o
  -6   5  11      531.09      492.88     34.08 o
  -5   5  11       40.99       56.10     15.21 o
  -4   5  11      112.12      135.53     11.94 o
  -3   5  11      713.41      746.15     24.49 o
  -2   5  11      536.81      569.59     20.83 o
  -1   5  11      107.26      113.75     12.58 o
   0   5  11      440.23      447.42     18.44 o
   1   5  11       33.38       29.89      8.53 o
  -8   6  11      130.58       99.63     24.12 o
  -7   6  11       24.48       19.93     18.88 o
  -6   6  11       19.18        1.57     15.73 o
  -5   6  11       22.08       30.80      9.30 o
  -4   6  11       68.24       69.65     12.06 o
  -3   6  11       65.36       78.06     24.12 o
  -2   6  11      783.81      775.89     25.15 o
  -1   6  11       74.31       71.13     11.01 o
   0   6  11       33.84       40.37     13.63 o
  -7   7  11      228.32      236.48     29.36 o
  -6   7  11        4.83        9.44     19.40 o
  -5   7  11      528.48      519.96     23.18 o
  -4   7  11      351.51      349.38     35.13 o
  -3   7  11       66.92       74.20     10.45 o
  -2   7  11      386.70      345.42     19.26 o
  -1   7  11       17.16        0.00     12.58 o
  -6   8  11        3.33       16.78     21.50 o
  -5   8  11       11.45       29.93     11.71 o
  -4   8  11      447.52      509.07     22.92 o
  -3   8  11      112.73       96.19     14.42 o
  -2   8  11        2.12        0.00     10.32 o
  -1 -13  12       65.16       84.94     18.88 o
   0 -13  12       66.85       62.40     17.83 o
   1 -13  12        0.85        0.00     16.25 o
   2 -13  12      221.03      221.81     18.49 o
   3 -13  12       28.94       20.21     22.28 o
  -2 -12  12       51.80       51.39     17.30 o
  -1 -12  12       44.79       74.98     16.78 o
   0 -12  12     1098.70     1133.10     47.72 o
   1 -12  12      490.58      454.08     31.98 o
   2 -12  12       66.19       71.10     11.67 o
   3 -12  12       46.89       43.22     11.30 o
   4 -12  12       90.05       93.87     13.90 o
  -4 -11  12        3.23        0.00     14.10 o
  -3 -11  12       95.78      129.51     20.45 o
  -2 -11  12      360.29      399.55     27.79 o
  -1 -11  12        2.25       36.18     13.11 o
   0 -11  12      786.54      804.34     37.75 o
   1 -11  12      432.88      422.62     27.27 o
   2 -11  12      273.29      279.74     17.61 o
   3 -11  12       30.64       39.55     19.93 o
   4 -11  12        0.91        0.00      9.46 o
  -4 -10  12       56.14       44.92     14.16 o
  -3 -10  12      144.65      178.80     23.07 o
  -2 -10  12     1370.08     1390.56     52.96 o
  -1 -10  12      588.07      647.56     31.46 o
   0 -10  12      327.67      322.99     22.55 o
   1 -10  12       50.09       40.90     12.58 o
   2 -10  12      294.10      298.88     23.07 o
   3 -10  12      469.89      486.74     17.46 o
   4 -10  12        0.45        5.81      8.36 o
   5 -10  12      336.74      371.91     36.55 o
  -5  -9  12       69.06       52.13     14.03 o
  -4  -9  12      475.93      428.91     29.89 o
  -3  -9  12       30.60       30.94     13.11 o
  -2  -9  12     1144.95     1159.32     45.09 o
  -1  -9  12     1255.05     1381.12     51.39 o
   0  -9  12      200.79      199.25     17.83 o
   1  -9  12      935.68      889.28     37.23 o
   2  -9  12       36.31       27.27     11.54 o
   3  -9  12     1047.79     1105.37     32.97 o
   4  -9  12        8.98        3.96      8.16 o
   5  -9  12       14.40       16.02      9.37 o
  -6  -8  12        1.06       12.67     13.90 o
  -5  -8  12       44.02       72.22     13.23 o
  -4  -8  12      985.47     1013.03     43.52 o
  -3  -8  12      279.22      285.24     23.07 o
  -2  -8  12       68.33       58.20     11.54 o
  -1  -8  12        4.44        0.00      9.44 o
   0  -8  12      733.62      691.61     31.98 o
   1  -8  12      419.34      404.79     24.12 o
   2  -8  12       60.92       79.45      9.93 o
   3  -8  12     1052.29     1098.93     31.86 o
   4  -8  12      142.86      162.02     14.27 o
   5  -8  12      358.29      356.86     19.61 o
  -6  -7  12      547.20      597.01     27.25 o
  -5  -7  12        0.26        0.00     10.68 o
  -4  -7  12     1050.37     1072.80     45.09 o
  -3  -7  12      994.35     1004.12     40.90 o
  -2  -7  12      390.60      377.00     22.55 o
  -1  -7  12      650.88      664.87     29.89 o
   0  -7  12      354.27      365.99     20.97 o
   1  -7  12     3483.63     3349.84    109.85 o
   2  -7  12      908.56      872.33     26.25 o
   3  -7  12       54.29       44.73      8.57 o
   4  -7  12      127.35      111.77     11.48 o
   5  -7  12       15.24       12.25      9.96 o
  -7  -6  12       19.27       27.53     13.72 o
  -6  -6  12      447.76      446.84     27.27 o
  -5  -6  12      173.36      174.57     15.30 o
  -4  -6  12       54.17       83.89     13.63 o
  -3  -6  12        2.67        0.00      8.91 o
  -2  -6  12     1016.75     1058.65     41.42 o
  -1  -6  12     2432.25     2337.52     72.88 o
   0  -6  12       68.04       63.45     10.49 o
   1  -6  12     1671.21     1645.16     39.83 o
   2  -6  12       49.32       62.92      7.76 o
   3  -6  12      304.69      302.16     15.68 o
   4  -6  12      378.24      369.60     17.38 o
   5  -6  12       54.57       72.41     35.92 o
  -7  -5  12       19.24       41.34     14.27 o
  -6  -5  12      651.72      654.23     26.66 o
  -5  -5  12      199.44      216.28     22.55 o
  -4  -5  12      536.70      525.39     29.36 o
  -3  -5  12      748.42      722.54     32.51 o
  -2  -5  12      107.40      100.67     13.11 o
  -1  -5  12     2618.14     2482.76     77.08 o
   0  -5  12     1365.55     1263.14     44.57 o
   1  -5  12       11.92       11.44      6.82 o
   2  -5  12        1.17        0.00      6.27 o
   3  -5  12       33.56       19.40      7.42 o
   4  -5  12        6.55       14.69     11.27 o
   5  -5  12        7.65        0.00     12.58 o
  -7  -4  12        1.49       25.36     13.37 o
  -6  -4  12      187.24      183.47     26.48 o
  -5  -4  12      124.77      118.50     16.78 o
  -4  -4  12      444.60      436.25     25.17 o
  -3  -4  12     2038.43     2033.92     67.12 o
  -2  -4  12      165.40      134.23     15.21 o
  -1  -4  12     2439.52     2364.26     73.41 o
   0  -4  12      163.11      168.83     11.42 o
   1  -4  12      353.37      340.93     14.45 o
   2  -4  12      429.19      408.56     12.57 o
   3  -4  12        3.40        0.00     10.49 o
   4  -4  12      568.73      571.28     20.76 o
   5  -4  12       46.15       35.13     15.21 o
  -8  -3  12      293.96      275.27     22.04 o
  -7  -3  12       24.42       37.95     12.05 o
  -6  -3  12      225.93      257.37     17.79 o
  -5  -3  12        7.40       18.35     11.54 o
  -4  -3  12        4.28       16.25      9.44 o
  -3  -3  12     3097.23     2880.74     88.61 o
  -2  -3  12     1515.99     1629.66     55.58 o
  -1  -3  12        2.82        0.00      6.82 o
   0  -3  12       76.35       81.11     16.52 o
   1  -3  12        8.87        0.00      4.74 o
   2  -3  12      132.71      136.85      8.33 o
   3  -3  12        1.84        4.13      5.51 o
   4  -3  12      206.53      166.22     20.45 o
  -8  -2  12       59.86       76.58     28.05 o
  -7  -2  12       12.52       41.76     13.37 o
  -6  -2  12       72.72       78.36     11.30 o
  -5  -2  12     3776.18     3688.75    113.26 o
  -4  -2  12      379.93      355.50     24.12 o
  -3  -2  12      596.18      568.39     27.79 o
  -2  -2  12      106.68      132.13     15.21 o
  -1  -2  12       84.77       72.88     10.49 o
   0  -2  12      238.38      232.09     11.94 o
   1  -2  12       22.16       18.53      4.78 o
   2  -2  12     1471.03     1457.06     27.69 o
   3  -2  12       34.62       42.52      8.64 o
   4  -2  12       31.09        0.00     13.63 o
  -8  -1  12        2.37        0.00     12.38 o
  -7  -1  12      127.75      131.58     13.90 o
  -6  -1  12       40.21       33.82      9.64 o
  -5  -1  12      679.26      639.17     32.51 o
  -4  -1  12      320.41      372.28     24.64 o
  -3  -1  12        4.98        0.00      8.91 o
  -2  -1  12      421.36      417.38     23.60 o
  -1  -1  12       87.81       82.80      6.45 o
   0  -1  12     1595.71     1578.28     29.64 o
   1  -1  12       20.11       34.45      7.20 o
   2  -1  12      121.51      138.59      8.85 o
   3  -1  12       93.12       85.40     13.63 o
   4  -1  12       30.52       36.18     14.68 o
  -8   0  12        2.44       16.12     13.11 o
  -7   0  12      870.01      858.64     28.96 o
  -6   0  12      201.45      166.00     14.83 o
  -5   0  12       21.39       30.94      8.53 o
  -4   0  12      554.93      623.44     32.51 o
  -3   0  12      441.07      394.83     24.12 o
  -2   0  12      103.82      132.17     11.10 o
  -1   0  12        7.19       16.27      5.02 o
   0   0  12      701.52      738.44     19.81 o
   1   0  12       60.02       75.52      6.60 o
   2   0  12       19.55       28.12      6.06 o
   3   0  12       76.91       77.58      9.78 o
  -8   1  12        1.00        0.00     11.80 o
  -7   1  12      278.45      268.15     38.28 o
  -6   1  12      191.93      169.38     14.64 o
  -5   1  12      348.69      313.53     16.50 o
  -4   1  12        0.13        0.00     10.49 o
  -3   1  12       53.85       60.82     12.06 o
  -2   1  12     1985.97     2080.51     47.42 o
  -1   1  12        8.51       14.47      5.03 o
   0   1  12      412.49      419.11     13.01 o
   1   1  12      322.07      317.42     17.35 o
   2   1  12       33.11       44.63     13.90 o
   3   1  12      393.44      426.25     37.23 o
  -8   2  12      462.86      424.72     35.66 o
  -7   2  12        7.69       17.83     16.78 o
  -6   2  12       76.64      104.49     11.27 o
  -5   2  12       89.69       78.72     11.01 o
  -4   2  12       80.75       84.42     14.16 o
  -3   2  12        0.17        2.12      6.78 o
  -2   2  12      464.04      432.30     17.09 o
  -1   2  12      759.96      696.84     21.88 o
   0   2  12       56.82       49.25      6.19 o
   1   2  12      243.00      233.28     15.81 o
   2   2  12       33.95       48.90     14.42 o
  -8   3  12        0.74        3.67     17.30 o
  -7   3  12       66.55       70.26     17.83 o
  -6   3  12        0.63        4.72     14.68 o
  -5   3  12       67.50       72.88     15.73 o
  -4   3  12     2016.39     1971.00     70.26 o
  -3   3  12      446.26      461.57     18.74 o
  -2   3  12      271.63      312.13     33.56 o
  -1   3  12       46.73       42.58      7.94 o
   0   3  12      152.08      165.55      9.44 o
   1   3  12      433.76      461.90     30.67 o
   2   3  12       17.45       11.34      9.08 o
  -8   4  12       11.62        0.00     18.35 o
  -7   4  12       97.64      107.49     21.50 o
  -6   4  12      183.60      193.48     24.12 o
  -5   4  12       16.15       19.40     15.21 o
  -4   4  12      179.11      194.42     14.33 o
  -3   4  12       18.68       24.55      8.31 o
  -2   4  12        6.24        8.84      7.76 o
  -1   4  12        5.21        7.87      7.94 o
   0   4  12        6.63        0.24      6.56 o
   1   4  12      918.39      866.48     25.35 o
  -8   5  12        1.25        0.00     20.45 o
  -7   5  12       30.82       42.47     19.40 o
  -6   5  12      984.83      985.24     49.81 o
  -5   5  12       54.56       67.64     18.35 o
  -4   5  12      156.76      147.08     13.86 o
  -3   5  12      121.71      126.69     14.94 o
  -2   5  12      127.61      118.74     11.97 o
  -1   5  12      662.84      638.80     23.37 o
   0   5  12      138.00      169.89     19.40 o
  -7   6  12       65.66       69.21     21.50 o
  -6   6  12      155.97      166.74     24.12 o
  -5   6  12        3.37       10.82     10.30 o
  -4   6  12        5.16        2.64      9.30 o
  -3   6  12       31.21       27.27     10.07 o
  -2   6  12        2.63        1.00      9.12 o
  -1   6  12     1266.17     1268.75     35.60 o
  -6   7  12        3.32       18.35     20.45 o
  -5   7  12       21.63       32.45     12.85 o
  -4   7  12       30.83       16.41     10.16 o
  -3   7  12      409.57      401.58     21.39 o
  -2   7  12      151.18      145.22     14.36 o
  -4   8  12       13.14        8.87     14.16 o
   0 -13  13      244.10      229.66     27.27 o
   1 -13  13      165.70      217.08     24.64 o
  -2 -12  13      120.56      129.51     19.40 o
  -1 -12  13       10.69       12.58     15.73 o
   0 -12  13       33.95       19.93     14.16 o
   1 -12  13       35.01       56.10     14.68 o
   2 -12  13      123.56      180.37     22.55 o
   3 -12  13      181.57      155.46     15.56 o
  -3 -11  13       28.36       44.04     17.83 o
  -2 -11  13      266.60      287.34     26.22 o
  -1 -11  13      276.98      294.68     24.64 o
   0 -11  13       88.26       88.09     15.73 o
   1 -11  13      327.41      356.03     26.74 o
   2 -11  13      280.38      320.37     24.64 o
   3 -11  13       24.08        0.00     15.73 o
  -4 -10  13       22.53        4.72     17.83 o
  -3 -10  13       39.54       70.26     17.30 o
  -2 -10  13       89.14       76.03     15.21 o
  -1 -10  13      505.43      480.82     28.84 o
   0 -10  13      165.86      180.90     20.97 o
   1 -10  13      181.89      196.10     19.40 o
   2 -10  13       66.64       79.70     14.68 o
   3 -10  13       17.36       14.87     12.85 o
   4 -10  13       18.24        4.01     14.42 o
  -5  -9  13        9.31       14.05     14.47 o
  -4  -9  13      131.67      122.70     19.40 o
  -3  -9  13      221.98      212.88     23.07 o
  -2  -9  13      179.69      193.48     20.97 o
  -1  -9  13      426.44      414.23     26.22 o
   0  -9  13     1364.02     1439.32     52.96 o
   1  -9  13        6.67        0.00     10.49 o
   2  -9  13        4.66        0.00     11.01 o
   3  -9  13      256.34      259.53     17.61 o
   4  -9  13      549.92      582.54     24.71 o
  -5  -8  13       15.20       18.41     22.55 o
  -4  -8  13       74.74       74.98     16.78 o
  -3  -8  13     1253.47     1264.19     49.29 o
  -2  -8  13      976.29      959.55     40.37 o
  -1  -8  13        6.54        3.67      9.44 o
   0  -8  13       46.69       49.29     11.01 o
   1  -8  13        8.90       23.07      9.96 o
   2  -8  13      696.45      665.49     26.22 o
   3  -8  13       68.06       56.02     18.61 o
   4  -8  13       69.14       71.95     11.48 o
  -6  -7  13       44.23       76.27     14.93 o
  -5  -7  13      379.70      384.67     21.79 o
  -4  -7  13      358.08      414.75     28.31 o
  -3  -7  13      179.09      159.92     19.40 o
  -2  -7  13      665.25      684.27     33.56 o
  -1  -7  13       10.54       11.54      9.44 o
   0  -7  13        1.78        2.62      8.91 o
   1  -7  13       50.68       50.34     11.01 o
   2  -7  13      490.41      480.15     20.71 o
   3  -7  13     1293.36     1286.01     35.20 o
   4  -7  13       98.67      111.03     25.43 o
  -6  -6  13       11.63       32.86     12.91 o
  -5  -6  13      446.96      463.52     30.94 o
  -4  -6  13      753.76      853.10     39.33 o
  -3  -6  13       22.16       17.30      9.96 o
  -2  -6  13      521.44      548.46     27.79 o
  -1  -6  13       27.58       41.95     10.49 o
   0  -6  13     1258.79     1203.89     44.04 o
   1  -6  13      109.21       99.83      9.93 o
   2  -6  13      260.94      257.55     25.17 o
   3  -6  13      664.75      656.17     23.17 o
   4  -6  13      196.96      188.63     22.02 o
  -7  -5  13      152.55      164.13     26.22 o
  -6  -5  13       57.43       80.22     13.37 o
  -5  -5  13      177.59      219.70     24.64 o
  -4  -5  13      711.28      760.30     36.70 o
  -3  -5  13       39.55       22.55      9.96 o
  -2  -5  13       54.92       58.20     11.01 o
  -1  -5  13      204.27      159.92     16.78 o
   0  -5  13     1180.09     1160.37     43.00 o
   1  -5  13     2327.91     2238.10     50.78 o
   2  -5  13      156.79      143.99     11.86 o
   3  -5  13       11.06       17.99      7.91 o
   4  -5  13       94.78       88.78     11.10 o
  -7  -4  13       75.37       58.35     13.87 o
  -6  -4  13     1227.53     1237.76     37.81 o
  -5  -4  13        4.61        0.00     13.11 o
  -4  -4  13      179.45      177.75     19.40 o
  -3  -4  13      180.97      172.51     17.30 o
  -2  -4  13     1094.38     1085.91     42.47 o
  -1  -4  13      600.32      586.74     28.31 o
   0  -4  13       69.39       62.71      8.29 o
   1  -4  13     1254.50     1246.15     32.60 o
   2  -4  13      209.86      227.59     14.24 o
   3  -4  13      161.43      192.33     15.99 o
   4  -4  13      317.09      233.86     21.50 o
  -7  -3  13      125.12      137.01     24.64 o
  -6  -3  13       27.04       46.08     11.10 o
  -5  -3  13        7.65       11.54     11.54 o
  -4  -3  13        4.84        8.91     10.49 o
  -3  -3  13      215.53      149.44     16.78 o
  -2  -3  13      627.75      606.66     28.84 o
  -1  -3  13     2782.05     2699.31     82.85 o
   0  -3  13       57.99       60.13      7.97 o
   1  -3  13       36.99       29.99      6.20 o
   2  -3  13      270.66      273.61     17.03 o
   3  -3  13      645.26      632.37     31.98 o
   4  -3  13       82.20       90.71     15.73 o
  -8  -2  13      122.26      118.75     16.50 o
  -7  -2  13        1.22        0.00     11.30 o
  -6  -2  13      205.86      176.32     23.33 o
  -5  -2  13       18.59        7.87     12.58 o
  -4  -2  13       99.27      117.98     15.21 o
  -3  -2  13      773.15      832.66     36.18 o
  -2  -2  13      434.11      420.00     24.64 o
  -1  -2  13      410.54      380.15     23.60 o
   0  -2  13      136.98      153.88      9.04 o
   1  -2  13       96.69      107.58      7.56 o
   2  -2  13      192.56      205.47     10.89 o
   3  -2  13      105.15      122.94     10.30 o
  -8  -1  13      186.53      203.03     21.76 o
  -7  -1  13        1.10       16.52     11.49 o
  -6  -1  13      103.10      108.49     12.05 o
  -5  -1  13       48.20       53.48     13.63 o
  -4  -1  13     1227.36     1233.78     49.29 o
  -3  -1  13     1218.14     1272.58     49.29 o
  -2  -1  13      352.49      339.25     23.60 o
  -1  -1  13       11.00       17.54      5.31 o
   0  -1  13      526.90      536.46     15.22 o
   1  -1  13     1438.38     1418.28     30.76 o
   2  -1  13      628.08      641.89     17.42 o
   3  -1  13      110.97      110.33     15.73 o
  -8   0  13       42.74       46.22     13.06 o
  -7   0  13        0.87       16.73     11.30 o
  -6   0  13       99.24       96.27     12.22 o
  -5   0  13      117.23       97.00     17.30 o
  -4   0  13        0.63        0.00     11.54 o
  -3   0  13      189.86      188.76     19.93 o
  -2   0  13       13.36       19.30      7.39 o
  -1   0  13      416.88      450.67     13.99 o
   0   0  13      171.86      205.40     10.42 o
   1   0  13      324.93      334.51     15.45 o
   2   0  13      415.15      402.02     17.57 o
   3   0  13        1.38        4.64     11.54 o
  -8   1  13       61.52       93.86     22.02 o
  -7   1  13        0.15        0.00     10.90 o
  -6   1  13      137.26      155.58     13.21 o
  -5   1  13      655.96      548.08     56.37 o
  -4   1  13       46.57       61.35     14.16 o
  -3   1  13        1.55        4.19     11.54 o
  -2   1  13       87.29       74.71     13.63 o
  -1   1  13     1859.96     1856.80     35.94 o
   0   1  13     1144.23     1128.52     24.23 o
   1   1  13        6.81       26.04      6.94 o
   2   1  13      138.04      133.64     11.30 o
  -8   2  13       14.07        1.05     19.40 o
  -7   2  13        7.57        1.05     16.78 o
  -6   2  13        4.29        0.00     14.16 o
  -5   2  13        4.69       18.88     14.68 o
  -4   2  13      124.15      119.55     17.83 o
  -3   2  13      678.73      697.45     28.31 o
  -2   2  13       12.41       17.20      8.29 o
  -1   2  13       22.90       35.14      6.57 o
   0   2  13      607.45      638.11     17.57 o
   1   2  13        6.18        3.19      7.97 o
   2   2  13       48.27       27.38      9.82 o
  -8   3  13       48.36       43.00     20.45 o
  -7   3  13      103.62      134.76     22.55 o
  -6   3  13       31.13       30.41     16.25 o
  -5   3  13       31.42       20.45     14.16 o
  -4   3  13      136.61      147.34     20.45 o
  -3   3  13      460.14      486.74     20.67 o
  -2   3  13     1661.80     1651.01     41.24 o
  -1   3  13      204.89      201.70     11.31 o
   0   3  13      361.11      332.15     14.00 o
   1   3  13        5.64        0.00      8.53 o
  -7   4  13       16.55        0.00     18.35 o
  -6   4  13       23.43        0.00     18.35 o
  -5   4  13      206.06      246.97     28.84 o
  -4   4  13       36.45       39.36     20.45 o
  -3   4  13       87.13       79.53     13.63 o
  -2   4  13     1002.67     1022.34     30.45 o
  -1   4  13      263.51      251.98     16.88 o
   0   4  13       57.30       79.18     13.63 o
  -7   5  13       97.24       86.52     23.60 o
  -6   5  13        8.58       10.49     18.35 o
  -5   5  13       54.07       70.79     20.45 o
  -4   5  13      796.36      753.91     27.77 o
  -3   5  13       15.56        7.96     17.04 o
  -2   5  13       51.40       66.11     10.94 o
  -1   5  13       20.50       17.71     10.83 o
  -6   6  13      135.40      159.40     24.64 o
  -5   6  13       20.22       43.05     12.60 o
  -4   6  13      542.79      550.07     49.55 o
  -3   6  13      101.20      109.17     15.47 o
  -2   6  13       10.66        0.00     11.27 o
  -4   7  13      150.26      147.85     15.49 o
  -1 -12  14      156.94      152.58     22.02 o
   0 -12  14      221.86      294.16     26.22 o
   1 -12  14       72.03       46.67     16.78 o
   2 -12  14      183.06      166.74     22.02 o
  -3 -11  14        3.63        8.39     17.30 o
  -2 -11  14      818.60      938.05     44.04 o
  -1 -11  14      241.93      231.23     23.60 o
   0 -11  14       27.53       57.68     14.68 o
   1 -11  14       74.69       69.21     16.25 o
   2 -11  14       89.49       58.73     15.73 o
  -4 -10  14     1001.45     1051.31     49.29 o
  -3 -10  14      112.90      112.73     19.93 o
  -2 -10  14      204.64      167.27     19.93 o
  -1 -10  14       29.45       38.80     12.06 o
   0 -10  14      486.68      514.38     30.94 o
   1 -10  14     1449.57     1448.23     55.58 o
   2 -10  14       44.67        9.44     13.11 o
   3 -10  14       37.61       34.75     37.49 o
  -4  -9  14      374.50      389.59     30.94 o
  -3  -9  14      361.94      397.98     29.36 o
  -2  -9  14      143.33      191.91     22.55 o
  -1  -9  14      115.14      122.70     16.25 o
   0  -9  14       67.99       49.29     12.06 o
   1  -9  14      363.47      404.79     25.69 o
   2  -9  14      158.89      146.82     18.35 o
   3  -9  14        7.02        0.00     11.05 o
  -5  -8  14       80.24       91.29     15.10 o
  -4  -8  14       56.23       43.00     15.21 o
  -3  -8  14        2.96        0.00     12.06 o
  -2  -8  14      146.13      145.77     18.35 o
  -1  -8  14     1633.91     1592.43     57.15 o
   0  -8  14       39.32       22.02     11.01 o
   1  -8  14      307.40      319.32     23.60 o
   2  -8  14       40.05       56.83      9.95 o
   3  -8  14        4.20       20.53     11.01 o
  -6  -7  14      310.85      318.79     25.14 o
  -5  -7  14      355.86      466.14     31.46 o
  -4  -7  14       35.57       39.85     14.68 o
  -3  -7  14      209.70      194.01     22.02 o
  -2  -7  14      562.00      546.36     29.36 o
  -1  -7  14      851.02      865.16     38.28 o
   0  -7  14     1332.72     1229.06     46.14 o
   1  -7  14      123.91      108.01     15.21 o
   2  -7  14      100.34      111.18     11.84 o
   3  -7  14       14.04       15.86     11.01 o
  -6  -6  14        0.75        0.00     13.35 o
  -5  -6  14       64.24       87.04     17.30 o
  -4  -6  14      225.49      214.46     23.60 o
  -3  -6  14      940.33      905.54     40.37 o
  -2  -6  14     1015.49      972.13     40.90 o
  -1  -6  14       59.38       94.91     13.63 o
   0  -6  14      139.82      124.79     15.73 o
   1  -6  14       50.03       27.56      8.69 o
   2  -6  14      169.16      166.24     20.45 o
   3  -6  14        6.39        9.59      9.41 o
  -6  -5  14       85.60       98.57     14.24 o
  -5  -5  14      174.59      176.70     22.02 o
  -4  -5  14       10.65        0.00     12.06 o
  -3  -5  14      798.26      870.41     39.33 o
  -2  -5  14      905.08      880.37     37.23 o
  -1  -5  14       34.83       24.64     10.49 o
   0  -5  14       48.08       41.95     11.01 o
   1  -5  14      406.94      440.06     19.07 o
   2  -5  14     1049.73     1050.95     30.40 o
   3  -5  14      104.63      128.07     12.79 o
  -7  -4  14       24.93       40.61     14.64 o
  -6  -4  14       83.81       85.36     14.42 o
  -5  -4  14      185.58      209.74     25.17 o
  -4  -4  14      547.85      540.07     29.89 o
  -3  -4  14      131.43      158.35     18.88 o
  -2  -4  14      473.24      455.65     27.27 o
  -1  -4  14      550.56      544.27     27.27 o
   0  -4  14      125.12      127.49     17.83 o
   1  -4  14       54.95       59.20     15.47 o
   2  -4  14      185.30      182.30     18.35 o
   3  -4  14       14.87       19.93     17.30 o
  -7  -3  14       57.58       42.32     18.88 o
  -6  -3  14       45.85       39.69     12.22 o
  -5  -3  14      992.62     1068.61     47.72 o
  -4  -3  14      551.01      532.21     31.98 o
  -3  -3  14      279.95      275.80     21.50 o
  -2  -3  14       75.81       79.18     13.11 o
  -1  -3  14      435.77      450.93     26.22 o
   0  -3  14     2525.15     2445.87     55.06 o
   1  -3  14      125.83      143.83     10.17 o
   2  -3  14      321.07      307.96     14.25 o
   3  -3  14       46.84       53.00     10.73 o
  -7  -2  14      235.86      229.19     20.71 o
  -6  -2  14      484.61      368.24     24.38 o
  -5  -2  14       26.96       23.60     13.11 o
  -4  -2  14      926.10      897.15     40.37 o
  -3  -2  14      178.74      163.59     19.40 o
  -2  -2  14      762.08      710.48     33.03 o
  -1  -2  14       22.02       19.93     10.49 o
   0  -2  14      616.19      629.16     17.33 o
   1  -2  14      279.67      246.38     18.77 o
   2  -2  14       19.87       11.13     10.35 o
   3  -2  14       15.56       42.47     14.16 o
  -7  -1  14       55.09       63.66     13.35 o
  -6  -1  14      185.82      181.44     15.20 o
  -5  -1  14        8.06        0.00     13.11 o
  -4  -1  14       72.47       55.58     14.68 o
  -3  -1  14      381.62      383.29     25.17 o
  -2  -1  14     1527.25     1504.86     55.58 o
  -1  -1  14      199.27      253.85     27.00 o
   0  -1  14       42.06       57.83     12.08 o
   1  -1  14      178.93      179.01     16.36 o
   2  -1  14       13.87       13.90      7.31 o
  -7   0  14       34.06       52.69     13.16 o
  -6   0  14      350.82      361.78     45.09 o
  -5   0  14      174.38      127.94     19.40 o
  -4   0  14      613.27      596.18     35.13 o
  -3   0  14        3.31       28.84     12.58 o
  -2   0  14      526.35      504.42     29.36 o
  -1   0  14      717.49      719.99     19.04 o
   0   0  14        4.28        0.80      9.95 o
   1   0  14       84.21      113.18     16.54 o
   2   0  14      274.37      284.69     16.50 o
  -7   1  14       34.23       63.45     18.88 o
  -6   1  14       76.43       87.57     17.83 o
  -5   1  14       78.19       41.42     15.21 o
  -4   1  14      253.98      263.74     26.22 o
  -3   1  14      603.61      642.84     35.66 o
  -2   1  14      338.43      290.40     15.97 o
  -1   1  14      308.42      275.04     13.20 o
   0   1  14      154.02      184.29     12.04 o
   1   1  14      401.11      408.89     17.98 o
  -7   2  14       68.72       78.13     19.40 o
  -6   2  14      268.89      241.20     29.36 o
  -5   2  14        0.08       10.49     14.16 o
  -4   2  14      772.77      760.82     40.90 o
  -3   2  14      617.36      635.25     25.69 o
  -2   2  14      337.69      361.96     19.14 o
  -1   2  14      357.75      360.16     14.42 o
   0   2  14      148.54      148.01     11.10 o
   1   2  14      309.76      294.10     20.45 o
  -7   3  14        1.89       15.21     19.93 o
  -6   3  14       31.46       47.19     18.88 o
  -5   3  14      666.51      619.77     39.85 o
  -4   3  14       44.69       52.96     17.30 o
  -3   3  14       79.15       78.87     10.96 o
  -2   3  14       11.31       20.80     11.27 o
  -1   3  14      136.01      136.01     12.69 o
   0   3  14      144.44      132.66     16.78 o
  -6   4  14      195.76      217.60     27.27 o
  -5   4  14      203.96      202.92     25.69 o
  -4   4  14       25.98       19.08     11.09 o
  -3   4  14      130.69      131.93     13.10 o
  -2   4  14        5.04        0.00      9.89 o
  -1   4  14      358.70      384.01     22.28 o
  -6   5  14      103.32       99.10     23.07 o
  -5   5  14       46.30        6.29     19.93 o
  -4   5  14       60.69       91.87     13.19 o
  -3   5  14      132.70      102.14     12.90 o
  -2   5  14       87.40       91.53     12.97 o
  -2 -11  15        4.71        7.87     16.25 o
  -1 -11  15      620.43      629.74     34.08 o
   0 -11  15      507.17      472.96     32.51 o
   1 -11  15        4.06       27.79     15.21 o
  -3 -10  15      158.04      181.95     23.07 o
  -2 -10  15      190.89      170.41     20.45 o
  -1 -10  15        2.01        0.00     13.63 o
   0 -10  15       93.41       80.22     15.21 o
   1 -10  15       45.89       55.06     15.21 o
   2 -10  15       47.79       87.57     17.83 o
  -4  -9  15        7.46        0.00     17.30 o
  -3  -9  15      838.55      811.16     41.42 o
  -2  -9  15      602.85      628.16     35.66 o
  -1  -9  15      149.88      170.41     20.97 o
   0  -9  15        5.55       15.21     12.06 o
   1  -9  15      135.60      143.15     18.35 o
   2  -9  15      342.16      395.35     29.36 o
  -5  -8  15       42.07       24.64     19.40 o
  -4  -8  15       88.53       42.47     17.83 o
  -3  -8  15       65.93       59.78     15.21 o
  -2  -8  15      411.75      404.27     26.22 o
  -1  -8  15      110.50      112.21     16.25 o
   0  -8  15      255.61      254.31     23.07 o
   1  -8  15      796.21      787.56     35.66 o
   2  -8  15       54.16       71.68     16.78 o
   3  -8  15       73.96       88.70     12.54 o
  -5  -7  15      191.56      211.83     25.17 o
  -4  -7  15      755.47      815.35     41.95 o
  -3  -7  15       38.00       29.89     14.16 o
  -2  -7  15       28.36       27.79     12.58 o
  -1  -7  15        6.78       25.69     11.54 o
   0  -7  15      210.00      206.07     21.50 o
   1  -7  15      113.77       94.38     15.21 o
   2  -7  15        1.50        0.00     13.37 o
   3  -7  15      125.65      112.90     13.29 o
  -6  -6  15       68.91       41.62     14.93 o
  -5  -6  15       17.59       49.81     16.25 o
  -4  -6  15      220.80      280.52     26.74 o
  -3  -6  15      232.82      226.52     23.07 o
  -2  -6  15      369.76      425.24     26.22 o
  -1  -6  15      416.39      380.15     24.64 o
   0  -6  15      187.72      161.50     19.93 o
   1  -6  15      960.79      964.28     30.17 o
   2  -6  15        5.68        0.00      9.27 o
   3  -6  15       56.39       66.74     12.42 o
  -6  -5  15      391.04      371.71     24.26 o
  -5  -5  15       26.45       47.72     16.25 o
  -4  -5  15        1.78       17.30     13.11 o
  -3  -5  15       15.17        7.34     12.58 o
  -2  -5  15      114.67      115.36     15.21 o
  -1  -5  15     1199.67     1146.74     45.62 o
   0  -5  15       12.41        1.05     11.01 o
   1  -5  15        4.59       11.86      8.66 o
   2  -5  15       18.41       25.96     10.15 o
   3  -5  15      427.27      432.64     21.87 o
  -6  -4  15      100.18      106.78     24.64 o
  -5  -4  15      258.38      251.16     25.69 o
  -4  -4  15      387.25      444.64     28.84 o
  -3  -4  15      990.47      976.33     43.52 o
  -2  -4  15      250.02      264.79     23.07 o
  -1  -4  15      582.96      568.91     30.94 o
   0  -4  15      227.48      200.30     19.93 o
   1  -4  15      212.73      212.14     15.38 o
   2  -4  15        7.33        5.51      9.27 o
  -6  -3  15       21.16       14.27     14.42 o
  -5  -3  15      670.38      627.11     36.18 o
  -4  -3  15       44.33       52.43     14.16 o
  -3  -3  15      444.59      489.74     28.84 o
  -2  -3  15       41.31       43.00     12.58 o
  -1  -3  15        7.25       15.21     11.01 o
   0  -3  15       40.62       72.97      9.82 o
   1  -3  15      452.95      490.08     20.58 o
   2  -3  15      403.43      415.74     20.01 o
  -7  -2  15        1.33        6.20     14.07 o
  -6  -2  15      130.58      136.09     15.57 o
  -5  -2  15      105.40       99.63     17.83 o
  -4  -2  15      261.37      221.80     24.64 o
  -3  -2  15      961.32      898.72     40.90 o
  -2  -2  15      689.12      709.43     35.13 o
  -1  -2  15      144.83      133.18     16.78 o
   0  -2  15      112.65      114.89     19.66 o
   1  -2  15      587.38      558.32     17.44 o
   2  -2  15      112.17      126.99     16.25 o
  -7  -1  15      171.48      197.32     18.28 o
  -6  -1  15      115.59      130.57     15.20 o
  -5  -1  15      612.83      637.60     37.23 o
  -4  -1  15        5.59       21.50     14.68 o
  -3  -1  15        1.94       25.17     13.11 o
  -2  -1  15        6.90       14.68     12.58 o
  -1  -1  15     1002.06     1030.86     44.04 o
   0  -1  15      327.53      329.79     14.00 o
   1  -1  15       75.03       86.18      9.09 o
  -7   0  15      228.96      234.91     27.27 o
  -6   0  15       34.36       43.52     17.30 o
  -5   0  15      395.99      449.89     32.51 o
  -4   0  15      147.46      147.86     20.97 o
  -3   0  15      174.42      218.13     22.55 o
  -2   0  15      142.26      145.24     19.93 o
  -1   0  15      275.93      272.09     16.72 o
   0   0  15      619.04      604.84     18.34 o
   1   0  15       93.53      121.64     11.74 o
  -7   1  15       72.38       67.64     22.55 o
  -6   1  15        5.72       16.25     17.83 o
  -5   1  15       13.03        0.00     16.25 o
  -4   1  15       25.88       35.66     16.25 o
  -3   1  15      427.68      434.16     31.46 o
  -2   1  15      525.18      524.15     25.17 o
  -1   1  15       16.16       31.16     10.07 o
   0   1  15     1099.87     1117.05     26.05 o
  -6   2  15        5.50        0.00     17.83 o
  -5   2  15       20.63       68.16     18.35 o
  -4   2  15      281.48      299.40     29.89 o
  -3   2  15      102.77       98.21     12.32 o
  -2   2  15      543.26      540.51     22.84 o
  -1   2  15        5.14       14.92     10.33 o
   0   2  15      128.10      145.52     13.84 o
  -6   3  15        8.26       26.22     17.83 o
  -5   3  15      154.02      157.83     23.60 o
  -4   3  15      321.72      284.19     31.46 o
  -3   3  15       58.71       44.08     11.80 o
  -2   3  15     1510.75     1541.87     54.79 o
  -1   3  15     1125.45     1147.57     34.64 o
  -5   4  15       15.58       36.70     20.45 o
  -4   4  15      713.92      749.54     28.95 o
  -3   4  15       87.82       73.84     13.23 o
  -2 -10  16      137.62      151.53     20.97 o
  -1 -10  16      831.88      849.96     43.00 o
   0 -10  16      195.93      194.01     21.50 o
  -3  -9  16      544.17      561.57     35.66 o
  -2  -9  16       32.76       31.98     14.16 o
  -1  -9  16      452.18      436.78     31.46 o
   0  -9  16       40.72       33.03     13.63 o
   1  -9  16        2.12        0.00     14.16 o
  -4  -8  16       73.38       86.52     18.88 o
  -3  -8  16      421.54      436.78     30.94 o
  -2  -8  16      219.41      222.85     24.64 o
  -1  -8  16      470.31      450.93     29.89 o
   0  -8  16     1454.68     1439.32     56.63 o
   1  -8  16      213.79      221.80     22.02 o
  -4  -7  16       38.32       27.79     16.25 o
  -3  -7  16      719.11      718.87     38.28 o
  -2  -7  16      332.66      247.49     23.07 o
  -1  -7  16        4.44        0.00     12.58 o
   0  -7  16       82.31       59.78     14.68 o
   1  -7  16      422.71      394.31     29.36 o
   2  -7  16      596.79      633.60     26.79 o
  -5  -6  16      612.38      620.30     38.80 o
  -4  -6  16      401.33      417.90     30.94 o
  -3  -6  16      347.69      326.67     27.27 o
  -2  -6  16      464.94      468.76     30.41 o
  -1  -6  16      790.44      717.30     35.13 o
   0  -6  16      276.70      256.93     24.12 o
   1  -6  16        0.81        2.62     14.42 o
   2  -6  16      163.39      167.94     14.93 o
  -5  -5  16      308.33      306.22     29.36 o
  -4  -5  16      127.14      138.43     20.45 o
  -3  -5  16       11.80       39.33     14.68 o
  -2  -5  16        2.95       19.93     12.58 o
  -1  -5  16      154.24      138.43     17.30 o
   0  -5  16      891.80      932.80     40.90 o
   1  -5  16       33.51       24.53      9.99 o
   2  -5  16       92.01      104.85     25.17 o
  -6  -4  16       75.49       89.34     15.83 o
  -5  -4  16      163.92      152.06     21.50 o
  -4  -4  16      166.01      225.99     26.74 o
  -3  -4  16      598.35      593.56     34.08 o
  -2  -4  16      489.04      430.48     29.36 o
  -1  -4  16       23.41       28.31     13.11 o
   0  -4  16      471.73      451.98     28.84 o
   1  -4  16       89.55       83.37     12.42 o
  -6  -3  16      276.50      278.75     25.17 o
  -5  -3  16        1.67       14.68     15.21 o
  -4  -3  16       11.43       28.31     15.73 o
  -3  -3  16       94.67      107.49     17.30 o
  -2  -3  16     1394.85     1369.06     53.48 o
  -1  -3  16      258.05      223.89     23.07 o
   0  -3  16       49.83       56.46     12.06 o
   1  -3  16      612.05      592.19     23.72 o
  -6  -2  16       11.20        2.81     13.29 o
  -5  -2  16      350.22      362.32     30.41 o
  -4  -2  16      500.37      488.16     34.08 o
  -3  -2  16        0.77       13.11     13.11 o
  -2  -2  16      160.52      156.25     19.93 o
  -1  -2  16      361.72      376.48     28.31 o
   0  -2  16        5.09       24.38     10.38 o
   1  -2  16      257.79      248.61     15.06 o
  -6  -1  16       20.40       28.40     13.90 o
  -5  -1  16        4.06       13.11     17.83 o
  -4  -1  16      548.06      563.67     36.18 o
  -3  -1  16      426.40      441.50     31.98 o
  -2  -1  16      182.89      147.34     21.50 o
  -1  -1  16      466.33      456.70     30.41 o
   0  -1  16       56.93       66.22      9.24 o
  -6   0  16      133.27      133.71     23.07 o
  -5   0  16        0.83        1.57     15.73 o
  -4   0  16      299.62      262.70     29.36 o
  -3   0  16      316.07      418.43     31.98 o
  -2   0  16        5.14       14.16     15.21 o
  -1   0  16       63.59       89.62     11.84 o
   0   0  16      121.57      143.59     16.95 o
  -6   1  16      218.67      286.29     31.98 o
  -5   1  16      398.12      351.83     31.46 o
  -4   1  16       55.69       54.01     19.93 o
  -3   1  16      262.16      276.33     29.89 o
  -2   1  16       86.56      100.38     13.06 o
  -1   1  16      419.03      411.37     28.58 o
  -5   2  16      170.11      182.47     24.64 o
  -4   2  16       33.95       51.39     18.88 o
  -3   2  16       36.33        8.39     18.35 o
  -2   2  16      247.28      253.49     19.63 o
  -3  -8  17      226.88      223.89     26.22 o
  -2  -8  17      765.22      717.30     37.75 o
  -1  -8  17      295.76      289.96     26.22 o
   0  -8  17        8.19       23.60     14.68 o
  -3  -7  17        0.68        3.15     15.73 o
  -2  -7  17      256.78      216.55     25.17 o
  -1  -7  17      779.88      762.92     39.33 o
   0  -7  17      120.04      108.54     17.83 o
  -4  -6  17      275.62      278.43     29.36 o
  -3  -6  17      314.52      331.91     29.36 o
  -2  -6  17      379.19      372.28     27.79 o
  -1  -6  17      570.81      517.00     31.46 o
   0  -6  17      169.76      140.52     18.35 o
  -4  -5  17      380.97      462.47     33.03 o
  -3  -5  17      912.10      926.51     45.09 o
  -2  -5  17       69.97       60.82     16.25 o
  -1  -5  17       83.78       88.61     16.78 o
   0  -5  17       39.42       36.70     15.73 o
  -5  -4  17      347.25      368.09     34.08 o
  -4  -4  17      124.16      127.94     20.97 o
  -3  -4  17      420.59      439.40     31.46 o
  -2  -4  17       59.38       84.42     15.73 o
  -1  -4  17       12.62       27.79     14.68 o
   0  -4  17      115.24       97.53     17.83 o
  -5  -3  17      258.18      244.34     31.98 o
  -4  -3  17       55.23       74.46     17.30 o
  -3  -3  17      131.50      151.53     20.97 o
  -2  -3  17       64.44       71.83     16.78 o
  -1  -3  17      441.90      404.79     29.36 o
   0  -3  17      811.78      763.44     39.33 o
  -5  -2  17      511.64      592.51     39.33 o
  -4  -2  17       37.90       47.19     17.30 o
  -3  -2  17        4.25       11.01     16.25 o
  -2  -2  17       99.66      133.18     18.88 o
  -1  -2  17      239.11      250.64     27.27 o
  -5  -1  17       42.87       41.42     19.40 o
  -4  -1  17       36.90       37.75     17.30 o
  -3  -1  17      350.28      360.22     31.46 o
  -2  -1  17     1527.82     1573.03     62.92 o
  -1  -1  17        5.57       21.50     17.83 o
  -4   0  17      211.24      206.59     25.17 o
  -3   0  17      246.49      216.03     26.22 o
  -2   0  17      787.03      775.50     42.47 o
 
